# Supplementary material for: Dynamics of dental evolution in ornithopod dinosaurs
Source: Sci Rep. 2016 Jul 14;6:28904. doi: 10.1038/srep28904 (PMC4944125; doi:10.1038/srep28904)
Supplement: Supplementary Information [file srep28904-s2.xls]

## Sheet: Contents
Contents
Tab	Content
1	Dental character scoring for all 112 taxa - see character list in supplementary text
2	Cropped nexus file with dental character scoring for 89 ornithopod taxa (R input)
3	Generalized Euclidean distance matrix calculated from character data
4	Maximum observable distances matrix calculated from character data
5	PC scores for all taxa derived from PCOa of Generalized Euclidean distance matrix
6	Eigenvalues and percentages of variance explained by all PC scores, both Cailliez corrected and raw
7	Time bins used and allocations for diveristy, dispairty and rates analyses (list and presence/absence)
8	Taxonomic bins used and allocations for diveristy, dispairty and rates analyses (list and presence/absence)
9	First and last appearance dates for all taxa
10	5 MPTS used in rates analyses (in Newick format)
11	All MPTS output from the supertree analyses (in Newick format)
12	Supertree input
13	Specimen information

## Sheet: 1.DENTAL_CHAR_MATRIX
Taxon	PM1	PM2	PM3	PM4	PM5	PM6	PM7	PM8	PM9	PM10	PM11	PM12	PM13	PM14	PM15	PM16	PM17	PM18	PM19	PM20	PM21	PM22	PM23	N1	N2	N3	N4	N5	N6	N7	N8	B1	B2	B3	B4	B5	B6	B7	B8	B9	B10	B11	B12	B13
Euparkeria capensis	?	?	4	0	3	4	?	?	?	?	?	?	2	2	0	0	1	?	0	?	?	?	?	?	0	?	4	1	?	3	0	2	?	0	0	?	0	0	0	0	0	0	0	0
Marasuchus lilloensis	?	?	?	?	?	?	?	?	?	?	?	?	?	?	?	?	?	?	?	?	?	?	?	?	?	?	?	?	?	?	?	?	?	?	?	?	?	?	?	?	?	?	?	?
Herrerasaurus ischigualastensis	0	1	4	0	?	4	?	?	?	?	?	?	2	2	0	0	0	1	0	?	?	?	?	?	0	?	4	1	?	3	0	2	?	0	0	?	0	0	0	0	0	1	0	0
Pisanosaurus mertii	0	1	4	0	?	4	?	?	?	0	0	0	2	2	0	?	?	?	0	?	?	?	0	?	0	?	2	0	?	3	0	?	?	?	1	0	0	?	1	0	1	1	0	0
Heterodontosaurus tucki	0	1	4	0	0	2	1	0	?	0	2	0	2	2	1	0	1	1	0	0	1	0	0	0	0	0	2	?	1	1	0	3	0	1	1	0	1	1	1	0	1	1	0	0
Abrictosaurus consors	0	1	4	0	?	2	1	0	?	0	2	?	2	2	?	0	1	0	0	0	1	0	0	0	0	0	2	?	1	1	0	3	0	1	1	0	1	1	1	0	1	1	0	0
NHM RU A100	?	?	4	0	0	2	0	0	?	0	2	?	2	2	?	?	?	?	0	0	0	0	0	0	0	0	?	1	1	1	0	?	?	?	1	0	?	?	?	0	1	?	0	0
Tianyulong confuciusi	0	1	4	0	0	4	?	?	?	2	?	?	2	2	?	0	?	?	0	?	?	?	2	?	0	0	2	1	0	1	0	?	?	?	2	0	1	1	1	0	1	2	0	0
Scutellosaurus lawleri	?	?	1	0	0	2	1	0	?	0	0	0	2	2	0	?	?	?	0	0	1	0	0	?	0	0	2	0	?	1	1	?	?	?	1	0	?	?	?	0	1	?	0	0
Stormbergia dangershoeki	?	?	?	?	?	?	?	?	?	?	?	?	?	?	?	?	?	?	?	?	?	?	?	?	?	?	?	?	?	?	?	?	?	?	?	?	?	?	?	?	?	?	?	?
Agilisaurus louderbacki	0	1	4	0	0	2	1	0	?	0	0	0	2	2	0	0	1	0	0	0	1	0	0	0	0	0	2	0	1	1	0	?	?	?	1	0	1	1	1	0	1	1	0	0
Hexinlusaurus multidens	?	?	?	?	?	?	?	?	?	?	?	?	?	?	?	0	1	0	0	0	1	0	0	?	?	?	2	1	?	?	?	?	?	?	1	?	?	?	?	0	?	?	0	0
Orodromeus makelai	?	?	4	0	?	?	?	?	?	?	?	?	2	2	0	?	?	?	0	?	?	?	?	?	0	?	?	0	?	1	?	?	1	?	?	0	?	?	1	0	1	?	0	0
Haya griva	0	0	4	0	0	4	?	?	?	0	0	0	2	2	0	0	1	1	0	?	?	?	0	0	0	?	1	0	?	1	0	1	1	0	1	0	0	0	1	0	1	2	0	0
Jeholosaurus shangyuanensis	?	?	?	?	?	?	?	?	?	0	0	0	2	2	?	0	?	?	0	0	?	?	0	1	?	?	2	1	?	?	?	0	?	?	1	?	0	?	1	0	?	?	0	0
Changchunsaurus parvus	?	?	4	0	0	4	?	?	?	0	0	0	2	2	?	0	1	?	0	?	?	?	0	1	0	?	1	0	?	1	0	?	1	0	1	0	0	0	1	0	1	2	0	0
Hypsilophodon foxii	0	1	4	0	0	2	1	0	1	0	0	1	2	2	0	0	1	0	0	0	0	1	0	0	0	0	1	0	?	1	0	1	1	0	1	0	0	0	1	0	1	2	0	0
Thescelosaurus neglectus	0	1	4	0	0	4	?	?	2	0	0	0	2	2	0	0	1	1	0	?	?	?	0	?	0	0	1	0	?	1	0	1	1	0	1	0	0	0	1	0	1	2	0	0
Parksosaurus warreni	?	?	0	0	0	2	1	0	?	?	?	?	2	2	0	?	?	?	?	0	1	0	?	?	?	0	?	0	?	?	?	?	?	?	1	?	0	?	?	0	?	?	?	?
Gasparinisaura cincosaltensis	0	1	4	0	?	?	?	?	?	?	?	?	2	2	?	0	0	0	0	0	0	1	0	?	?	?	1	0	?	1	?	?	?	?	1	0	0	0	1	0	1	0	0	0
Anabisetia saldiviai	0	1	4	0	?	2	1	0	?	?	?	?	2	2	?	?	?	?	?	0	1	0	0	?	?	?	1	?	?	1	?	?	?	?	1	?	0	0	1	0	?	?	0	0
Rhabdodon priscus	0	?	4	0	0	2	1	1	?	0	0	0	2	2	0	?	?	?	0	?	?	?	0	0	?	?	0	0	1	0	?	?	?	?	1	0	0	0	1	0	1	0	0	?
Mochlodon suessi	0	1	0	0	?	2	1	1	?	0	0	0	0	0	0	?	?	?	0	0	0	1	0	0	?	?	1	?	0	1	2	?	?	?	1	1	0	0	1	1	0	?	?	?
Mochlodon vorosi	0	1	0	0	0	2	1	1	2	0	0	0	0	0	0	?	?	?	0	0	0	1	0	0	?	?	1	?	0	1	2	?	?	?	1	1	0	0	1	1	0	?	?	?
Zalmoxes shqiperorum	0	1	?	0	0	2	1	0	?	0	0	0	2	0	0	?	?	?	?	?	?	?	?	0	?	?	0	0	?	0	?	?	?	?	1	?	0	0	1	?	?	?	?	?
Zalmoxes robustus	0	0	0	0	0	2	1	0	2	0	0	0	2	2	0	0	0	0	0	0	0	0	0	0	?	?	0	0	?	0	?	?	?	?	1	0	0	0	1	?	1	2	0	0
Tenontosaurus tilletti	0	0	?	0	?	2	?	?	?	0	0	0	2	2	1	0	0	1	0	0	?	?	0	1	0	?	?	0	0	?	?	6	2	2	1	1	0	0	1	0	?	2	0	0
Tenontosaurus dossi	0	0	1	0	0	4	?	?	?	0	0	0	2	2	0	0	0	1	0	?	?	?	0	?	0	?	0	0	?	0	0	6	2	2	1	0	?	0	1	?	1	1	0	0
Valdosaurus canaliculatus	0	1	0	0	0	2	1	1	?	0	0	0	0	0	?	?	?	?	?	?	?	?	?	?	?	?	0	0	?	0	?	?	?	?	1	?	0	0	1	?	1	?	?	?
Dryosaurus altus	0	1	4	0	0	2	1	0	?	0	0	0	2	2	0	0	1	1	0	0	0	0	0	?	0	?	0	0	?	0	0	6	2	2	1	0	?	0	1	?	1	1	0	0
Callovosaurus leedsi	?	?	?	?	?	?	?	?	?	?	?	?	?	?	?	?	?	?	?	?	?	?	?	?	?	?	?	?	?	?	?	?	?	?	?	?	?	?	?	?	?	?	?	?
Elrhazosaurus nigeriensis	?	?	?	?	?	?	?	?	?	?	?	?	?	?	?	?	?	?	?	?	?	?	?	?	?	?	?	?	?	?	?	?	?	?	?	?	?	?	?	?	?	?	?	?
Camptosaurus dispar	0	0	0	0	0	0	1	1	?	0	0	0	2	2	0	0	0	1	0	0	0	1	0	1	0	?	0	0	1	0	0	?	?	?	1	0	0	0	1	0	1	?	0	0
Uteodon aphanoecetes	0	0	0	0	0	3	1	1	1	?	?	?	?	?	?	?	?	?	?	?	?	?	?	?	?	1	1	1	?	0	?	6	2	2	1	?	0	0	1	1	1	2	?	?
Hippodraco scutodens	0	?	0	0	?	?	?	?	?	?	?	?	?	?	?	0	?	?	0	?	?	?	?	?	?	?	?	?	?	?	?	6	2	2	1	?	0	0	1	1	?	?	?	?
Theiophytalia kerri	?	?	?	0	?	?	?	?	?	?	?	?	?	?	?	?	?	?	0	?	?	?	?	?	?	?	?	?	?	?	?	6	2	2	?	?	?	?	?	?	?	?	?	?
Iguanacolossus fortis	?	?	?	?	0	1	1	1	?	?	?	?	?	?	?	0	?	?	?	0	0	0	?	?	1	1	?	0	?	?	1	6	2	2	?	?	?	?	?	?	?	?	?	?
Lanzhousaurus magnidens	0	0	0	0	0	1	1	0	1	0	0	0	?	?	?	?	?	?	?	0	0	0	?	2	?	1	?	1	?	0	?	6	2	2	1	?	0	0	1	1	1	?	1	1
Kukufeldia tilgatensis	0	0	0	0	0	2	0	1	?	0	0	0	?	?	?	?	?	?	?	?	?	?	?	?	?	?	?	?	?	?	?	6	2	2	1	?	0	0	1	?	?	?	?	?
Batyrosaurus rozhdestvenskyi	0	0	?	?	0	2	1	0	1	0	0	0	?	?	?	?	?	?	?	1	1	0	0	2	1	1	?	?	0	?	1	6	2	2	1	?	0	0	1	?	?	?	1	1
Hypselospinus fittoni	0	0	?	0	1	1	1	1	?	0	0	?	0	0	1	?	?	?	?	?	?	?	?	2	?	?	0	?	?	0	?	6	2	2	1	?	0	0	1	?	?	?	1	1
Ouranosaurus nigeriensis	0	0	1	0	0	0	1	0	0	0	0	0	0	0	1	0	0	0	0	0	0	0	0	2	0	?	0	0	?	0	0	6	2	2	1	0	0	0	1	1	1	?	1	1
Barilium dawsoni	?	?	?	?	?	?	?	?	?	?	?	?	?	?	?	?	?	?	?	?	?	?	?	?	?	?	?	?	?	?	?	?	?	?	?	?	?	?	?	?	?	?	?	?
Iguanodon bernissartensis	0	0	0	0	0	0	1	0	?	0	0	0	0	0	0	0	0	0	0	0	0	0	0	2	0	?	0	0	?	0	0	6	2	2	1	0	0	0	1	1	1	?	1	1
Mantellisaurus atherfieldensis	0	1	0	0	0	0	0	0	?	0	0	0	0	0	0	0	0	1	0	0	0	0	0	2	0	2	0	0	?	0	0	6	2	2	1	0	0	0	1	1	1	?	1	1
Proa valdearinnoensis	0	0	1	0	0	0	1	0	?	0	0	0	0	0	?	0	0	1	0	0	0	0	?	2	1	?	0	?	0	0	1	6	2	2	1	0	0	0	1	1	1	?	1	1
Jinzhousaurus yangi	0	0	0	0	0	0	1	0	?	0	0	0	0	0	?	0	0	0	0	1	0	0	0	1	?	?	?	?	?	?	?	6	2	2	1	?	0	0	1	1	?	?	1	1
Bolong yixianensis	0	0	?	0	0	0	1	0	?	?	?	?	?	?	?	?	?	?	0	0	0	1	?	?	?	?	?	?	?	?	?	6	2	2	1	?	0	0	1	1	?	?	1	1
Altirhinus kurzanovi	0	0	1	0	?	0	0	1	?	0	0	0	0	0	1	0	0	1	0	1	0	1	0	1	?	2	3	?	?	0	?	6	2	2	1	0	0	0	1	1	1	?	1	1
Xuwulong yueluni	0	1	0	0	0	0	0	0	?	0	0	0	0	0	1	0	0	0	0	0	0	0	0	2	0	?	0	0	?	0	0	6	2	2	1	0	0	0	1	1	1	?	1	1
Equijubus normani	0	0	1	0	0	0	0	1	?	0	0	0	0	0	1	0	0	0	0	0	0	1	0	2	0	?	0	0	?	0	0	6	2	2	1	0	0	0	1	1	1	?	1	1
Gongpoquansaurus mazongshanensis	?	?	?	?	?	?	?	?	?	?	?	?	?	?	?	?	?	?	?	1	1	0	0	?	2	?	?	?	?	?	1	6	2	2	1	0	0	0	1	1	1	?	1	1
Probactrosaurus gobiensis	0	1	1	?	1	1	1	1	1	1	2	0	0	1	1	0	0	0	?	0	1	1	1	2	0	?	0	0	?	0	0	6	2	2	1	0	0	0	1	1	1	?	1	1
Jeyawati rugoculus	1	?	1	0	0	2	1	0	2	0	0	0	0	0	1	0	?	0	0	1	1	0	0	2	0	?	0	0	?	0	0	6	2	2	1	0	0	0	1	1	1	?	1	1
Eolambia caroljonesa	0	1	1	0	1	3	1	1	2	1	2	0	0	0	?	1	0	1	0	1	0	0	1	2	0	2	3	1	?	0	0	6	2	2	1	0	0	0	1	1	1	2	1	1
Protohadros byrdi	0	0	?	0	0	2	1	0	?	1	1	1	0	0	?	0	0	1	0	1	1	0	1	2	?	2	3	?	?	0	?	6	2	2	1	0	0	0	1	1	1	?	1	1
Tanius sinensis	?	?	?	?	?	?	?	?	?	?	?	?	?	?	?	?	?	?	?	?	?	?	?	?	?	?	?	?	?	?	?	?	?	?	?	?	?	?	?	?	?	?	?	?
Telmatosaurus transsylvanicus	0	1	?	1	1	1	0	1	?	1	?	0	0	0	?	0	1	1	?	0	1	0	0	2	1	2	3	1	0	0	2	6	2	2	1	0	0	0	1	1	1	1	1	1
Gilmoreosaurus mongoliensis	?	?	?	?	0	3	1	0	?	1	1	0	0	0	0	0	1	?	2	0	1	1	1	2	?	?	3	?	?	0	?	6	2	2	1	0	0	0	1	1	1	?	1	1
Levnesovia transoxiana	?	?	?	?	?	?	?	?	?	?	?	?	?	?	?	?	?	?	?	?	?	?	?	?	?	?	?	?	?	?	?	?	?	?	?	?	?	?	?	?	?	?	?	?
Tethyshadros insularis	?	?	1	1	1	1	1	0	1	1	?	?	0	0	?	0	1	?	?	0	1	0	1	2	1	?	3	0	0	0	2	6	2	2	1	0	0	0	1	1	1	?	1	1
Nanyangosaurus zhugeii	?	?	?	?	?	?	?	?	?	?	?	?	?	?	?	?	?	?	?	?	?	?	?	?	?	?	?	?	?	?	?	?	?	?	?	?	?	?	?	?	?	?	?	?
Bactrosaurus johnsoni	0	1	1	1	3	2	1	1	2	2	?	?	1	1	0	0	0	1	2	1	1	0	2	2	0	2	0	0	?	0	0	6	2	2	1	0	0	0	1	1	1	?	1	1
Claosaurus agilis	?	?	?	?	0	3	1	0	?	1	?	1	?	?	?	?	?	?	?	1	1	0	1	?	1	?	3	0	0	0	2	?	?	?	1	0	0	0	1	1	1	?	1	1
Shuangmiaosaurus gilmorei	0	0	?	?	?	?	?	?	?	?	?	?	1	0	1	0	0	0	2	1	1	0	1	2	?	2	3	0	0	0	?	6	2	2	1	0	0	0	1	1	1	?	1	1
Jintasaurus meniscus	?	?	?	?	?	?	?	?	?	?	?	?	?	?	?	?	?	?	?	?	?	?	?	?	?	?	?	?	?	?	?	?	?	?	?	?	?	?	?	?	?	?	?	?
Lophorhothon atopus	?	?	?	?	0	2	1	1	?	1	1	?	?	?	1	0	?	?	?	1	1	0	1	?	?	?	?	?	0	?	1	?	?	?	1	0	0	0	1	1	1	?	?	?
Hadrosaurus foulkii	?	?	?	?	1	3	0	0	1	2	2	0	0	0	1	?	?	?	?	1	0	0	2	2	0	2	3	0	?	1	0	6	2	2	1	0	0	0	1	1	1	?	1	1
Eotrachodon orientalis	1	1	1	0	1	1	1	0	?	1	1	1	0	0	?	0	?	0	0	0	1	0	1	2	0	2	3	0	0	1	?	6	2	2	1	0	0	0	1	1	1	?	1	1
Aralosaurus tuberiferus	1	0	2	?	2	3	1	0	?	1	1	?	1	1	?	0	?	0	0	1	1	0	1	2	0	2	3	0	0	1	1	6	2	2	1	0	0	0	1	1	1	?	1	1
Canardia garonnensis	?	?	?	2	3	1	0	0	?	2	1	?	0	0	1	0	1	?	?	1	1	0	2	2	?	?	3	0	0	1	?	6	2	2	1	0	0	0	1	1	1	?	1	1
Jaxartosaurus aralensis	?	?	?	?	?	?	?	?	?	?	?	?	?	?	?	?	?	?	?	?	?	?	?	?	?	?	?	?	?	?	?	?	?	?	?	?	?	?	?	?	?	?	?	?
Tsintaosaurus spinorhinus	1	1	?	?	0	3	1	0	1	1	2	1	1	1	?	?	?	?	?	1	1	1	1	2	0	2	3	0	0	1	1	6	2	2	1	0	0	0	1	1	1	?	1	1
Pararhabdodon isonensis	?	?	?	?	?	?	?	?	?	?	?	?	0	0	?	1	0	?	2	?	?	?	?	2	?	?	?	?	?	?	?	6	2	2	?	?	?	?	?	?	?	?	?	?
Charonosaurus jiayinenesis	1	?	?	1	3	3	1	0	?	2	?	1	?	?	?	?	?	?	?	?	?	?	?	2	?	?	?	?	?	?	?	6	2	2	1	?	?	?	?	?	?	?	1	1
Parasaurolophus cyrtocristatus	?	?	2	2	2	2	1	1	2	1	1	1	?	?	1	?	?	?	?	?	?	?	?	2	?	?	3	0	?	1	?	6	2	2	1	0	0	0	1	1	1	?	?	?
Parasaurolophus walkeri	1	0	2	2	?	2	1	1	?	?	?	?	?	?	1	2	1	1	?	?	?	?	?	2	0	?	3	0	?	1	0	6	2	2	1	0	0	0	1	1	1	?	1	1
Parasaurolophus tubicen	1	1	2	2	3	2	1	1	?	2	?	1	?	?	1	1	1	1	1	1	1	1	2	2	0	?	3	0	?	1	0	6	2	2	1	0	0	0	1	1	1	?	1	1
Lambeosaurus magnicristatus	?	?	2	2	?	3	1	1	?	2	?	0	1	1	0	1	1	?	1	1	0	1	2	2	0	?	3	0	?	1	0	6	2	2	1	0	0	0	1	1	1	?	1	1
Lambeosaurus lambei	1	1	2	2	2	2	1	1	?	1	1	1	?	?	1	2	1	1	2	0	1	1	2	2	0	?	3	0	?	1	0	6	2	2	1	0	0	0	1	1	1	?	1	1
Corythosaurus intermedius	0	1	2	2	2	3	0	0	?	1	2	1	1	1	?	0	1	1	2	1	1	1	2	2	0	?	3	1	?	1	0	6	2	2	1	0	0	0	1	1	1	?	1	1
Corythosaurus casuarius	1	1	2	2	1	2	1	1	?	1	?	1	?	?	1	1	1	1	?	0	1	1	2	2	0	?	3	1	?	1	0	6	2	2	1	0	0	0	1	1	1	?	1	1
Hypacrosaurus stebingeri	2	1	2	2	3	2	0	1	?	1	1	1	1	1	?	1	1	0	0	?	?	?	?	2	0	?	3	1	?	1	0	6	2	2	1	0	0	0	1	1	1	?	1	1
Magnapaulia laticaudus	2	1	?	2	2	?	?	?	?	?	?	?	1	1	0	1	1	0	0	1	1	1	?	2	0	?	3	1	?	1	0	6	2	2	1	0	0	0	1	1	1	?	1	1
Velafrons coahuliensis	1	1	?	?	?	?	?	?	?	?	?	?	1	1	1	0	1	0	0	1	1	?	?	2	?	?	?	?	?	?	?	6	2	2	?	?	?	?	?	?	?	?	?	?
Sahaliyania elunchunorum	?	?	?	?	2	2	1	1	?	2	2	?	1	1	?	?	?	?	?	1	1	?	?	2	2	?	3	1	?	1	1	6	2	2	1	0	0	0	1	1	1	?	1	1
Hypacrosaurus altispinus	1	1	1	2	1	2	1	?	?	2	0	0	1	1	1	?	?	?	2	0	1	1	2	2	0	?	3	1	?	1	0	6	2	2	1	0	0	0	1	1	1	?	1	1
Olorotitan arharensis	1	1	?	?	?	2	1	1	?	?	?	?	1	1	?	?	?	?	?	1	1	1	?	2	0	?	3	?	?	?	1	6	2	2	1	0	0	0	1	1	1	?	1	1
Blasisaurus canudoi	1	0	1	1	1	2	1	1	?	2	?	?	1	1	1	?	?	?	2	0	1	1	2	2	2	?	3	1	?	1	1	6	2	2	1	0	0	0	1	1	1	?	1	1
Arenysaurus ardevoli	1	1	2	2	2	1	1	1	?	2	?	?	1	1	?	?	?	?	?	?	?	?	?	2	?	?	3	?	?	1	?	6	2	2	1	0	0	0	1	1	1	?	1	1
Brachylophosaurus canadensis	1	1	?	2	1	3	1	1	2	2	?	0	1	1	1	?	?	1	2	1	1	1	0	2	0	2	3	1	?	1	0	6	2	2	1	0	0	0	1	1	1	?	1	1
Maiasaura peeblesorum	1	1	?	2	?	?	?	?	2	2	?	?	1	1	?	?	?	?	?	?	?	?	?	2	?	?	3	?	?	1	?	6	2	2	1	0	0	0	1	1	1	?	1	?
Acristavus gagslarsoni	1	1	?	?	1	3	1	0	?	2	?	?	1	1	1	1	1	1	?	1	1	?	?	2	2	?	3	?	?	1	?	6	2	2	1	0	0	0	1	1	1	?	1	1
Naashoibitosaurus ostromi	?	?	?	?	1	3	1	0	1	2	1	?	?	?	1	2	1	?	2	1	1	0	?	2	2	2	3	1	0	1	?	6	2	2	1	0	0	0	1	1	1	?	1	1
Kritosaurus horneri	?	?	?	?	2	3	1	0	?	2	?	?	1	1	?	?	?	?	?	1	1	0	2	2	2	?	3	?	?	1	?	6	2	2	1	0	0	0	1	1	1	?	1	1
Kritosaurus navajovius	1	0	2	2	?	3	1	1	?	2	2	0	0	1	1	2	0	1	2	1	1	?	2	2	0	?	3	0	?	1	0	6	2	2	1	0	0	0	1	1	1	?	1	1
Gryposaurus latidens	1	?	3	2	0	3	1	1	?	2	2	1	1	1	1	?	?	?	?	?	?	?	?	2	?	?	3	0	?	1	?	6	2	2	1	0	0	0	1	1	1	?	1	1
Gryposaurus notabilis	0	0	2	2	0	3	1	0	?	2	2	1	1	1	?	?	?	?	?	?	?	?	?	2	?	?	3	0	?	1	?	6	2	2	1	0	0	0	1	1	1	?	1	1
Gryposaurus monumentensis	?	1	?	?	3	3	0	0	?	2	?	1	1	1	?	2	1	1	2	1	0	?	2	2	2	2	3	1	0	1	1	6	2	2	1	0	0	0	1	1	1	?	1	1
Big bend UTEP 37.7	?	?	?	?	?	?	?	?	?	?	?	?	?	?	?	?	?	?	?	?	?	?	?	?	?	?	?	?	?	?	?	?	?	?	?	?	?	?	?	?	?	?	?	?
Willinakaqe salitralensis	?	?	2	?	0	3	1	0	?	2	?	?	1	1	?	?	?	?	2	1	1	1	2	2	2	2	3	?	0	1	?	6	2	2	1	0	0	0	1	1	1	?	1	1
Secernosaurus koerneri	0	?	2	?	2	3	1	0	?	2	?	0	1	1	1	?	?	?	2	1	1	1	2	2	2	?	3	?	?	1	?	6	2	2	1	0	0	0	1	1	1	?	1	1
Sabinosaur PASAC 1	2	0	?	?	?	?	?	?	?	?	?	?	1	1	1	2	0	?	2	?	?	?	?	2	?	2	3	?	?	?	?	6	2	2	1	0	0	0	1	1	1	?	1	1
Prosaurolophus maximus	?	1	2	?	?	3	1	1	?	2	?	?	1	1	1	2	1	1	2	1	1	0	2	2	?	2	3	?	0	1	?	6	2	2	1	0	0	0	1	1	1	?	1	1
Augustynolophus morrisi	?	?	2	2	1	3	1	1	2	2	2	0	?	?	1	?	?	?	?	1	1	1	2	2	0	2	3	0	?	1	0	6	2	2	1	0	0	0	1	1	1	?	1	1
Saurolophus angustirostris	?	?	2	2	1	3	1	0	?	2	?	1	1	1	?	?	?	?	2	1	1	0	2	2	2	2	3	?	0	1	?	6	2	2	1	0	0	0	1	1	1	?	1	1
Saurolophus osborni	2	1	3	2	2	3	1	0	?	2	?	0	1	1	1	2	1	1	?	1	1	0	2	2	?	?	3	0	?	1	?	6	2	2	1	0	0	0	1	1	1	?	1	1
Kerberosaurus manakini	?	?	?	?	?	?	?	?	?	?	?	?	?	?	?	2	0	?	?	1	1	0	2	2	?	?	3	?	?	1	?	6	2	2	1	0	0	0	1	1	1	?	1	1
Kundurosaurus nagornyi	?	?	?	?	?	?	?	?	?	?	?	?	1	1	?	?	?	?	?	?	?	?	?	2	?	?	?	?	?	?	?	6	2	2	?	?	?	0	?	1	?	?	1	1
Shantungosaurus giganteus	?	?	?	?	?	?	?	?	?	?	?	?	?	?	?	?	?	?	?	?	?	?	?	?	?	?	?	?	?	?	?	6	2	2	?	?	?	?	?	?	?	?	?	?
Edmontosaurus annectens	2	?	3	2	1	3	1	1	?	2	2	0	1	1	1	?	?	?	2	1	0	1	2	2	0	?	3	0	?	1	0	6	2	2	1	0	0	0	1	1	1	?	1	1
Edmontosaurus regalis	2	1	3	2	?	3	1	1	?	?	?	?	0	0	?	2	0	1	1	1	0	1	?	2	0	?	3	1	?	1	0	6	2	2	1	0	0	0	1	1	1	?	1	1

## Sheet: 2.DENTAL_NEXUS
#NEXUS
BEGIN DATA;
	DIMENSIONS NTAX=89 NCHAR=44;
	FORMAT SYMBOLS= " 0 1 2 3 4 5 6" MISSING=? GAP=- ;
MATRIX
Orodromeus_makelai ??40????????220???0?????0??0?1??1??0??101?00
Haya_griva 004004???0002200110???000?10?101101000101200
Jeholosaurus_shangyuanensis ?????????00022?0??00??01??21???0??1?0?10??00
Changchunsaurus_parvus ??4004???00022?01?0???010?10?10?101000101200
Hypsilophodon_foxii 0140021010012200100001000010?101101000101200
Thescelosaurus_neglectus 014004??20002200110???0?0010?101101000101200
Parksosaurus_warreni ??000210????220????010???0?0??????1?0??0????
Gasparinisaura_cincosaltensis 0140????????22?00000010???10?1????1000101000
Anabisetia_saldiviai 0140?210????22?????0100???1??1????1?0010??00
Rhabdodon_priscus 0?400211?000220???0???00??0010????100010100?
Mochlodon_suessi 0100?211?000000???000100??1?012???1100110???
Mochlodon_vorosi 010002112000000???000100??1?012???1100110???
Zalmoxes_shqiperorum 01?00210?000200????????0??00?0????1?001?????
Zalmoxes_robustus 000002102000220000000000??00?0????10001?1200
Tenontosaurus_tilletti 00?0?2???00022100100??010??00??622110010?200
Tenontosaurus_dossi 001004???0002200010???0?0?00?0062210?01?1100
Valdosaurus_canaliculatus 01000211?00000????????????00?0????1?001?1???
Dryosaurus_altus 01400210?00022001100000?0?00?0062210?01?1100
Camptosaurus_dispar 00000011?0002200010001010?00100???1000101?00
Uteodon_aphanoecetes 000003111????????????????111?0?6221?001112??
Hippodraco_scutodens 0?00???????????0??0????????????6221?0011????
Iguanacolossus_fortis ????0111???????0???000??11?0??1622??????????
Lanzhousaurus_magnidens 000001101000???????000?2?1?1?0?6221?00111?11
Kukufeldia_tilgatensis 00000201?000???????????????????6221?001?????
Batyrosaurus_rozhdestvenskyi 00??02101000???????1100211??0?16221?001???11
Hypselospinus_fittoni 00?01111?00?001????????2??0??0?6221?001???11
Ouranosaurus_nigeriensis 0010001000000010000000020?00?006221000111?11
Iguanodon_bernissartensis 00000010?0000000000000020?00?006221000111?11
Mantellisaurus_atherfieldensis 01000000?0000000010000020200?006221000111?11
Proa_valdearinnoensis 00100010?00000?0010000?21?0?0016221000111?11
Jinzhousaurus_yangi 00000010?00000?000010001???????6221?0011??11
Bolong_yixianensis 00?00010??????????0001?????????6221?0011??11
Altirhinus_kurzanovi 0010?001?000001001010101?23??0?6221000111?11
Xuwulong_yueluni 01000000?0000010000000020?00?006221000111?11
Equijubus_normani 00100001?0000010000001020?00?006221000111?11
Gongpoquansaurus_mazongshanensis ???????????????????1100?2?????16221000111?11
Probactrosaurus_gobiensis 011?11111120011000?011120?00?006221000111?11
Jeyawati_rugoculus 1?10021020000010?00110020?00?006221000111?11
Eolambia_caroljonesa 01101311212000?1010100120231?006221000111211
Protohadros_byrdi 00?00210?11100?001011012?23??0?6221000111?11
Telmatosaurus_transsylvanicus 01?11101?1?000?011?0100212310026221000111111
Gilmoreosaurus_mongoliensis ????0310?11000001?201112??3??0?6221000111?11
Tethyshadros_insularis ??11111011??00?01??010121?300026221000111?11
Bactrosaurus_johnsoni 0111321122??1100012110220200?006221000111?11
Claosaurus_agilis ????0310?1?1???????1101?1?30002???1000111?11
Shuangmiaosaurus_gilmorei 00??????????101000211012?23000?6221000111?11
Lophorhothon_atopus ????0211?11???10???1101?????0?1???1000111???
Hadrosaurus_foulkii ????13001220001????100220230?106221000111?11
Eotrachodon_orientalis 11101110?11100?0?0001012023001?6221000111?11
Aralosaurus_tuberiferus 102?2310?11?11?0?001101202300116221000111?11
Canardia_garonnensis ???23100?21?00101??11022??3001?6221000111?11
Tsintaosaurus_spinorhinus 11??0310112111?????1111202300116221000111?11
Pararhabdodon_isonensis ????????????00?10?2????2???????622??????????
Charonosaurus_jiayinensis 1??13310?2?1???????????2???????6221???????11
Parasaurolophus_cyrtocristatus ??2222112111??1????????2??30?1?6221000111???
Parasaurolophus_walkeri 1022?211??????1211?????20?30?106221000111?11
Parasaurolophus_tubicen 11223211?2?1??11111111220?30?106221000111?11
Lambeosaurus_magnicristatus ??22?311?2?011011?1101220?30?106221000111?11
Lambeosaurus_lambei 11222211?111??12112011220?30?106221000111?11
Corythosaurus_intermedius 01222300?12111?0112111220?31?106221000111?11
Corythosaurus_casuarius 11221211?1?1??1111?011220?31?106221000111?11
Hypacrosaurus_stebingeri 21223201?11111?1100????20?31?106221000111?11
Magnapaulia_laticaudus 21?22???????1101100111?20?31?106221000111?11
Velafrons_coahuliensis 11??????????111010011??2???????622??????????
Sahaliyania_elunchunorum ????2211?22?11?????11??22?31?116221000111?11
Hypacrosaurus_altispinus 1112121??200111???2011220?31?106221000111?11
Olorotitan_arharensis 11???211????11?????111?20?3???16221000111?11
Blasisaurus_canudoi 10111211?2??111???2011222?31?116221000111?11
Arenysaurus_ardevoli 11222111?2??11?????????2??3??1?6221000111?11
Brachylophosaurus_canadensis 11?2131122?0111??12111020231?106221000111?11
Maiasaura_peeblesorum 11?2????22??11?????????2??3??1?6221000111?1?
Acristavus_gagslarsoni 11??1310?2??111111?11??22?3??1?6221000111?11
Naashoibitosaurus_ostromi ????1310121???121?2110?2223101?6221000111?11
Kritosaurus_horneri ????2310?2??11?????110222?3??1?6221000111?11
Kritosaurus_navajovius 1022?311?220011201211?220?30?106221000111?11
Gryposaurus_latidens 1?320311?221111????????2??30?1?6221000111?11
Gryposaurus_notabilis 00220310?22111?????????2??30?1?6221000111?11
Gryposaurus_monumentensis ?1??3300?2?111?211210?2222310116221000111?11
Willinakaqe_salitralensis ??2?0310?2??11????211122223?01?6221000111?11
Secernosaurus_koerneri 0?2?2310?2?0111???2111222?3??1?6221000111?11
Sabinosaur_PASAC_1 20??????????11120?2????2?23????6221000111?11
Prosaurolophus_maximus ?12??311?2??111211211022?23?01?6221000111?11
Augustynolophus_morrisi ??2213112220??1????111220230?106221000111?11
Saurolophus_angustirostris ??221310?2?111????211022223?01?6221000111?11
Saurolophus_osborni 21322310?2?0111211?11022??30?1?6221000111?11
Kerberosaurus_manakini ???????????????20??11022??3??1?6221000111?11
Kundurosaurus_nagornyi ????????????11?????????2???????622???0?1??11
Edmontosaurus_annectens 2?321311?220111???2101220?30?106221000111?11
Edmontosaurus_regalis 2132?311????00?2011101?20?31?106221000111?11
;
END;
BEGIN ASSUMPTIONS;
	OPTIONS DEFTYPE=unord PolyTcount=MINSTEPS ;
END;

## Sheet: 3.GED_MATRIX
	Orodromeus_makelai	Haya_griva	Jeholosaurus_shangyuanensis	Changchunsaurus_parvus	Hypsilophodon_foxii	Thescelosaurus_neglectus	Parksosaurus_warreni	Gasparinisaura_cincosaltensis	Anabisetia_saldiviai	Rhabdodon_priscus	Mochlodon_suessi	Mochlodon_vorosi	Zalmoxes_shqiperorum	Zalmoxes_robustus	Tenontosaurus_tilletti	Tenontosaurus_dossi	Valdosaurus_canaliculatus	Dryosaurus_altus	Camptosaurus_dispar	Uteodon_aphanoecetes	Hippodraco_scutodens	Iguanacolossus_fortis	Lanzhousaurus_magnidens	Kukufeldia_tilgatensis	Batyrosaurus_rozhdestvenskyi	Hypselospinus_fittoni	Ouranosaurus_nigeriensis	Iguanodon_bernissartensis	Mantellisaurus_atherfieldensis	Proa_valdearinnoensis	Jinzhousaurus_yangi	Bolong_yixianensis	Altirhinus_kurzanovi	Xuwulong_yueluni	Equijubus_normani	Gongpoquansaurus_mazongshanensis	Probactrosaurus_gobiensis	Jeyawati_rugoculus	Eolambia_caroljonesa	Protohadros_byrdi	Telmatosaurus_transsylvanicus	Gilmoreosaurus_mongoliensis	Tethyshadros_insularis	Bactrosaurus_johnsoni	Claosaurus_agilis	Shuangmiaosaurus_gilmorei	Lophorhothon_atopus	Hadrosaurus_foulkii	Eotrachodon_orientalis
Orodromeus_makelai	0	2.25418	2.74465	2.29408	2.25418	2.25418	2.77752	2.37187	2.52025	2.57405	3.46247	3.46247	2.95205	2.76148	2.93696	2.87451	3.24548	2.69496	2.69496	3.39605	3.1458	3.07254	3.62907	3.04287	3.3283	3.65399	3.75251	3.61681	3.61681	3.80056	3.62907	3.27332	3.80056	3.75251	3.75251	3.39605	3.80056	3.75251	3.77661	3.57872	3.95294	3.71581	3.92992	3.88347	3.36922	3.82436	3.0129	3.55327	3.50183
Haya_griva	2.25418	0	2.95269	1.83281	2.33491	1.62274	2.82643	2.76216	2.62676	2.69566	3.5538	3.52818	3.08819	2.92244	3.24664	3.16168	3.3966	3.16168	2.85967	3.54075	3.25972	3.51449	3.84851	3.17511	3.65451	4.12219	4.1992	4.07839	4.07839	4.26353	4.01062	3.47582	4.16644	4.31663	4.1992	3.64181	4.79544	4.2422	4.75744	4.42048	4.70932	4.36865	4.68013	4.69001	3.94169	4.38937	3.50183	4.36865	4.70932
Jeholosaurus_shangyuanensis	2.74465	2.95269	0	2.62676	3.08819	2.81067	2.77752	2.72842	2.64362	2.87451	3.23176	3.23176	3.16049	2.81067	2.59198	2.87451	3.18907	2.84277	2.59198	3.11683	2.95205	3.04287	3.25972	2.77752	3.28743	3.57872	3.67925	3.67925	3.67925	3.59164	3.44962	3.2174	3.56628	3.67925	3.67925	3.36922	4.08881	3.81273	4.18771	4.20932	3.72825	4.08881	4.01015	4.23082	3.84802	4.13296	3.36922	4.23082	4.18771
Changchunsaurus_parvus	2.29408	1.83281	2.62676	0	2.31499	1.59395	2.85835	2.48474	2.50256	2.9376	3.62959	3.60451	3.17511	3.0441	2.90655	3.147	3.30149	2.98389	2.81134	3.47582	3.16049	3.39605	3.78885	3.10254	3.59164	3.96464	3.94216	3.94216	3.94216	4.23127	3.71631	3.40966	3.90725	3.94216	3.94216	3.52764	4.46135	3.83694	4.6216	4.38937	4.57205	4.29512	4.59185	4.57205	3.94169	4.14415	3.38294	4.17709	4.34783
Hypsilophodon_foxii	2.25418	2.33491	3.08819	2.31499	0	2.29572	2.81067	2.25501	2.44795	2.81134	3.42376	3.51556	2.85901	3.07438	3.51556	3.74115	3.34275	3.1763	3.35713	3.84851	3.25972	3.77661	4.18816	3.56628	4.13341	4.31619	4.42091	4.21021	4.42091	4.61198	4.26353	3.48912	4.82393	4.32734	4.44139	3.96464	4.78617	4.46177	5.23096	4.73833	5.2047	4.49196	4.77648	5.07207	4.07793	4.7477	3.78885	4.77648	4.59226
Thescelosaurus_neglectus	2.25418	1.62274	2.81067	1.59395	2.29572	0	2.79414	2.57478	2.42896	2.72911	3.43671	3.3835	2.95269	3.0888	3.27447	3.31606	3.24606	2.99937	2.89123	3.89537	3.25972	3.62907	4.07793	3.32886	3.89537	4.14415	4.31663	4.10058	3.95389	4.28476	4.03318	3.61681	4.28476	4.10058	4.22075	3.64181	4.69001	4.12265	4.63161	4.53218	4.60192	4.27394	4.68013	4.56232	3.94169	4.50184	3.50183	4.46135	4.60192
Parksosaurus_warreni	2.77752	2.82643	2.77752	2.85835	2.81067	2.79414	0	2.99812	2.57405	2.76148	3.38294	3.35601	2.64362	2.50256	2.67772	2.88992	2.99812	2.72842	3.01352	3.31492	2.8421	3.2174	3.23176	2.92115	2.85835	3.48858	3.47582	3.17511	3.44962	3.38294	3.38294	3.16049	4.15485	3.47582	3.88347	2.98263	3.77661	3.32886	4.01015	3.23176	3.90676	3.25972	3.50183	3.72825	2.99812	3.46247	3.16049	3.90676	3.47582
Gasparinisaura_cincosaltensis	2.37187	2.76216	2.72842	2.48474	2.25501	2.57478	2.99812	0	2.55674	2.55674	3.21798	3.21798	2.9677	3.0441	2.85901	3.16109	3.23176	3.07377	2.87516	3.38294	2.85835	2.8421	3.59164	2.92115	3.43616	3.55327	3.64233	3.64233	3.64233	3.82486	3.62959	3.07315	3.80106	3.50237	3.50237	3.40966	3.69182	3.95342	4.25266	4.07793	4.17709	3.9186	4.12219	4.27394	3.75251	4.07793	3.28743	3.70383	3.80106
Anabisetia_saldiviai	2.52025	2.62676	2.64362	2.50256	2.44795	2.42896	2.57405	2.55674	0	2.81067	3.36978	3.36978	2.9059	3.02885	2.50256	3.20356	3.35601	2.71209	3.46301	3.38294	2.92115	3.1458	3.56628	3.16049	3.04348	3.75251	3.87201	3.87201	3.87201	3.89537	3.78885	3.47582	4.35803	3.87201	4.24175	3.16049	4.02168	3.76483	4.12219	3.76483	3.89537	3.83645	3.9186	3.99906	3.61681	3.86003	3.13165	3.96464	3.74065
Rhabdodon_priscus	2.57405	2.69566	2.87451	2.9376	2.81134	2.72911	2.76148	2.55674	2.81067	0	3.52818	3.50237	2.521	2.4668	2.99874	2.60979	2.71209	2.3341	2.42974	3.30149	2.88992	2.8421	3.36978	2.72842	3.01352	3.3966	3.47636	3.32943	3.47636	3.52818	3.48912	3.10254	3.66716	3.61733	3.47636	2.88992	3.9304	3.47636	4.13341	3.82486	4.17709	3.9763	4.22031	3.80106	3.67925	3.81273	3.32886	4.33716	4.48164
Mochlodon_suessi	3.46247	3.5538	3.23176	3.62959	3.42376	3.43671	3.38294	3.21798	3.36978	3.52818	0	1.59395	2.9218	3.47636	3.18966	3.76483	2.74534	3.64233	3.81322	3.04348	2.52025	3.11683	3.34275	2.72842	3.3966	3.27389	3.83694	3.56681	3.56681	3.72875	3.13225	2.87451	3.72875	3.70434	3.70434	3.43616	4.13341	3.98793	3.98793	4.15531	3.77711	3.95342	4.07793	4.36865	4.04418	4.14415	3.81273	4.19875	4.1114
Mochlodon_vorosi	3.46247	3.52818	3.23176	3.60451	3.51556	3.3835	3.35601	3.21798	3.36978	3.50237	1.59395	0	2.89057	3.42376	3.18966	3.74065	2.71209	3.61733	3.78935	3.1464	2.52025	3.08758	3.43671	2.69496	3.48912	3.3966	3.91908	3.54128	3.54128	3.70434	3.10315	2.84277	3.72875	3.67976	3.67976	3.43616	4.32691	3.94216	4.06702	4.13341	3.88395	3.9304	4.27394	4.44096	4.02168	4.14415	3.78885	4.38937	4.20977
Zalmoxes_shqiperorum	2.95205	3.08819	3.16049	3.17511	2.85901	2.95269	2.64362	2.9677	2.9059	2.521	2.9218	2.89057	0	2.48474	3.01352	2.81067	2.55674	2.35306	3.02885	3.23176	2.62604	3.0129	2.98326	2.9059	2.72842	3.3966	3.02885	2.85901	2.85901	2.9218	2.98326	2.82643	3.54075	3.02885	3.34275	2.69426	3.65451	2.89057	3.65451	3.3966	3.81273	3.30149	3.47582	3.3966	3.10254	3.25972	3.16049	3.83645	3.78885
Zalmoxes_robustus	2.76148	2.92244	2.81067	3.0441	3.07438	3.0888	2.50256	3.0441	3.02885	2.4668	3.47636	3.42376	2.48474	0	2.69566	2.62747	2.85901	2.64504	2.61051	3.11743	2.52025	2.88992	3.07377	2.69496	3.18966	3.62959	3.26087	2.79549	3.28858	3.21857	3.147	2.98326	4.02215	3.28858	3.57977	3.13165	4.35847	3.46356	4.43095	3.91908	4.51212	4.1114	4.23127	4.2422	3.62959	3.80106	3.42321	4.36865	4.37924
Tenontosaurus_tilletti	2.93696	3.24664	2.59198	2.90655	3.51556	3.27447	2.67772	2.85901	2.50256	2.99874	3.18966	3.18966	3.01352	2.69566	0	2.66178	2.9059	2.81134	2.62747	2.9059	2.60907	2.92115	3.21798	2.3333	3.05866	3.24606	3.39715	3.54128	3.54128	3.45016	3.35657	3.01352	3.30206	3.54128	3.39715	3.38294	3.98793	3.59216	4.18816	3.88395	4.20977	4.19875	4.07793	4.1114	3.88347	3.80106	3.38294	3.9763	4.20977
Tenontosaurus_dossi	2.87451	3.16168	2.87451	3.147	3.74115	3.31606	2.88992	3.16109	3.20356	2.60979	3.76483	3.74065	2.81067	2.62747	2.66178	0	3.11743	2.44872	2.17305	3.1464	2.64362	3.05805	3.05866	2.69496	3.11743	3.36978	3.02947	3.02947	3.02947	3.11803	3.26029	2.9059	3.147	3.34331	3.02947	3.10254	3.81322	3.24664	4.02215	3.61733	4.08927	3.82486	4.05562	3.67976	3.72825	3.57924	3.40966	3.95342	4.20977
Valdosaurus_canaliculatus	3.24548	3.3966	3.18907	3.30149	3.34275	3.24606	2.99812	3.23176	3.35601	2.71209	2.74534	2.71209	2.55674	2.85901	2.9059	3.11743	0	2.89057	2.85901	3.01352	2.59126	2.8421	2.95269	2.69496	2.76148	2.81067	2.85901	2.67842	2.67842	2.89057	2.81067	2.99812	3.08819	2.67842	2.85901	2.66037	3.21798	2.71209	3.34275	3.24606	3.3966	3.17511	3.44962	3.24606	3.23176	2.9677	2.82643	3.59164	3.76483
Dryosaurus_altus	2.69496	3.16168	2.84277	2.98389	3.1763	2.99937	2.72842	3.07377	2.71209	2.3341	3.64233	3.61733	2.35306	2.64504	2.81134	2.44872	2.89057	0	2.79549	3.3966	2.64362	3.07315	3.07377	2.98326	3.28801	3.60451	3.35713	3.20474	3.04472	3.43726	3.56681	3.08819	3.99953	3.35713	3.77761	3.32886	4.1992	3.41076	4.27438	3.89586	4.10058	3.83694	4.06702	3.95389	3.87201	4.03318	3.56628	4.08927	4.22075
Camptosaurus_dispar	2.69496	2.85967	2.59198	2.81134	3.35713	2.89123	3.01352	2.87516	3.46301	2.42974	3.81322	3.78935	3.02885	2.61051	2.62747	2.17305	2.85901	2.79549	0	2.98326	2.67772	3.16049	3.3835	2.69496	3.84851	3.48912	3.5029	3.20474	3.35713	3.69233	3.42376	2.95269	3.46356	3.64285	3.35713	3.64181	4.1992	4.07839	4.41042	4.26353	4.67063	4.20977	4.72855	4.31663	4.29512	4.25266	3.89537	4.55216	4.86141
Uteodon_aphanoecetes	3.39605	3.54075	3.11683	3.47582	3.84851	3.89537	3.31492	3.38294	3.38294	3.30149	3.04348	3.1464	3.23176	3.11743	2.9059	3.1464	3.01352	3.3966	2.98326	0	2.44718	2.88992	2.48474	2.69496	2.69496	2.84277	3.18966	2.89057	3.34275	2.9218	2.66108	2.69496	3.08819	3.21798	3.05866	2.52025	3.21798	3.36978	3.13225	2.9218	3.48912	2.69496	3.3966	3.60451	2.93696	2.87451	2.67772	3.42321	3.76483
Hippodraco_scutodens	3.1458	3.25972	2.95205	3.16049	3.25972	3.25972	2.8421	2.85835	2.92115	2.88992	2.52025	2.52025	2.62604	2.52025	2.60907	2.64362	2.59126	2.64362	2.67772	2.44718	0	2.69426	2.44718	2.48398	2.556	2.52025	2.57405	2.37187	2.37187	2.57405	2.37187	2.44718	2.57405	2.37187	2.57405	2.556	2.64362	2.76148	2.76148	2.40982	2.64362	2.67772	2.82643	2.93696	2.66037	2.64362	2.62604	2.556	2.76148
Iguanacolossus_fortis	3.07254	3.51449	3.04287	3.39605	3.77661	3.62907	3.2174	2.8421	3.1458	2.8421	3.11683	3.08758	3.0129	2.88992	2.92115	3.05805	2.8421	3.07315	3.16049	2.88992	2.69426	0	2.79414	2.95205	3.10254	2.77752	3.07315	3.07315	3.35601	2.76148	2.99812	3.02823	3.31492	3.23176	3.23176	3.08758	3.23176	3.38294	3.64181	3.28743	3.35601	3.16049	3.07315	3.50183	3.34218	3.05805	3.05805	3.66664	3.23176
Lanzhousaurus_magnidens	3.62907	3.84851	3.25972	3.78885	4.18816	4.07793	3.23176	3.59164	3.56628	3.36978	3.34275	3.43671	2.98326	3.07377	3.21798	3.05866	2.95269	3.07377	3.3835	2.48474	2.44718	2.79414	0	2.7782	2.57478	2.521	2.59271	2.21441	2.77887	2.25501	2.5393	2.521	3.32943	2.62747	2.98389	2.72842	3.45016	3.147	3.54128	3.1757	3.32943	2.96833	3.07377	3.86052	3.24606	2.89057	3.35601	3.50237	3.70434
Kukufeldia_tilgatensis	3.04287	3.17511	2.77752	3.10254	3.56628	3.32886	2.92115	2.92115	3.16049	2.72842	2.72842	2.69496	2.9059	2.69496	2.3333	2.69496	2.69496	2.98326	2.69496	2.69496	2.48398	2.95205	2.7782	0	2.66108	2.84277	2.95269	2.7782	2.7782	2.95269	2.7782	2.9059	2.62676	2.7782	2.59198	2.59126	3.44962	2.98326	3.42321	3.1464	3.17511	3.23176	3.52764	3.32886	3.34218	2.52025	3.02823	3.23176	3.83645
Batyrosaurus_rozhdestvenskyi	3.3283	3.65451	3.28743	3.59164	4.13341	3.89537	2.85835	3.43616	3.04348	3.01352	3.3966	3.48912	2.72842	3.18966	3.05866	3.11743	2.76148	3.28801	3.84851	2.69496	2.556	3.10254	2.57478	2.66108	0	2.7782	3.0441	2.90655	3.35657	2.5393	2.60979	2.95269	3.28801	3.23234	3.3835	2.50256	3.77711	2.72911	3.88395	2.9376	3.50237	3.18966	3.13225	3.52818	3.08819	2.59198	3.01352	3.66716	3.77711
Hypselospinus_fittoni	3.65399	4.12219	3.57872	3.96464	4.31619	4.14415	3.48858	3.55327	3.75251	3.3966	3.27389	3.3966	3.3966	3.62959	3.24606	3.36978	2.81067	3.60451	3.48912	2.84277	2.52025	2.77752	2.521	2.84277	2.7782	0	2.57478	2.76216	3.10315	2.60979	2.85901	2.84277	2.79482	2.9376	2.57478	2.52025	2.79482	2.79482	2.96833	3.13225	2.99874	3.34275	2.89057	3.43671	3.25972	2.62676	3.16049	3.34275	3.28801
Ouranosaurus_nigeriensis	3.75251	4.1992	3.67925	3.94216	4.42091	4.31663	3.47582	3.64233	3.87201	3.47636	3.83694	3.91908	3.02885	3.26087	3.39715	3.02947	2.85901	3.35713	3.5029	3.18966	2.57405	3.07315	2.59271	2.95269	3.0441	2.57478	0	1.65103	2.39289	2.06648	2.27546	2.27463	2.9072	1.93026	1.93026	2.95269	3.45071	2.43051	3.70485	3.26087	3.93088	3.48966	3.57977	3.98841	3.5538	2.95333	3.51503	3.46356	3.5029
Iguanodon_bernissartensis	3.61681	4.07839	3.67925	3.94216	4.21021	4.10058	3.17511	3.64233	3.87201	3.32943	3.56681	3.54128	2.85901	2.79549	3.54128	3.02947	2.67842	3.20474	3.20474	2.89057	2.37187	3.07315	2.21441	2.7782	2.90655	2.76216	1.65103	0	1.93026	2.29572	2.04394	2.27463	3.23293	1.93026	2.39289	2.95269	3.61785	2.66249	3.72926	3.26087	3.93088	3.34331	3.60503	3.88444	3.5538	3.11803	3.65451	3.48966	3.64285
Mantellisaurus_atherfieldensis	3.61681	4.07839	3.67925	3.94216	4.42091	3.95389	3.44962	3.64233	3.87201	3.47636	3.56681	3.54128	2.85901	3.28858	3.54128	3.02947	2.67842	3.04472	3.35713	3.34275	2.37187	3.35601	2.77887	2.7782	3.35657	3.10315	2.39289	1.93026	0	2.50406	2.67912	2.67842	3.04472	1.65103	2.59343	2.95269	3.75351	3.01477	3.56734	3.38405	3.5029	3.48966	3.74115	3.72926	3.69182	3.39715	3.78885	3.31606	3.75351
Proa_valdearinnoensis	3.80056	4.26353	3.59164	4.23127	4.61198	4.28476	3.38294	3.82486	3.89537	3.52818	3.72875	3.70434	2.9218	3.21857	3.45016	3.11803	2.89057	3.43726	3.69233	2.9218	2.57405	2.76148	2.25501	2.95269	2.5393	2.60979	2.06648	2.29572	2.50406	0	2.52174	2.27463	2.79549	2.69636	2.69636	2.81067	3.69233	2.93824	3.5029	2.96897	3.55433	3.24664	3.19025	3.82535	3.28801	3.01415	3.24606	3.56681	3.66767
Jinzhousaurus_yangi	3.62907	4.01062	3.44962	3.71631	4.26353	4.03318	3.38294	3.62959	3.78885	3.48912	3.13225	3.10315	2.98326	3.147	3.35657	3.26029	2.81067	3.56681	3.42376	2.66108	2.37187	2.99812	2.5393	2.7782	2.60979	2.85901	2.27546	2.04394	2.67912	2.52174	0	2.48474	2.71278	2.4855	2.85967	2.53856	3.94216	2.74603	3.63011	3.21857	3.83694	3.61733	3.64233	4.06702	3.1464	2.96833	3.32886	3.26029	3.78935
Bolong_yixianensis	3.27332	3.47582	3.2174	3.40966	3.48912	3.61681	3.16049	3.07315	3.47582	3.10254	2.87451	2.84277	2.82643	2.98326	3.01352	2.9059	2.99812	3.08819	2.95269	2.69496	2.44718	3.02823	2.521	2.9059	2.95269	2.84277	2.27463	2.27463	2.67842	2.27463	2.48474	0	2.71209	2.67842	2.48474	2.93696	3.08819	3.05866	3.18966	2.85901	3.51503	2.7782	3.11743	3.62959	3.07315	3.01352	3.28743	3.1464	3.18966
Altirhinus_kurzanovi	3.80056	4.16644	3.56628	3.90725	4.82393	4.28476	4.15485	3.80106	4.35803	3.66716	3.72875	3.72875	3.54075	4.02215	3.30206	3.147	3.08819	3.99953	3.46356	3.08819	2.57405	3.31492	3.32943	2.62676	3.28801	2.79482	2.9072	3.23293	3.04472	2.79549	2.71278	2.71209	0	3.07438	2.33491	2.66108	3.71682	3.28858	3.23293	3.41076	3.31606	3.78935	3.70434	3.95389	3.51503	3.11803	3.42321	3.27447	4.07839
Xuwulong_yueluni	3.75251	4.31663	3.67925	3.94216	4.32734	4.10058	3.47582	3.50237	3.87201	3.61733	3.70434	3.67976	3.02885	3.28858	3.54128	3.34331	2.67842	3.35713	3.64285	3.21798	2.37187	3.23176	2.62747	2.7782	3.23234	2.9376	1.93026	1.93026	1.65103	2.69636	2.4855	2.67842	3.07438	0	2.17391	2.95269	3.4769	2.66249	3.72926	3.55433	3.66767	3.63011	3.74115	4.01109	3.69182	3.11803	3.65451	3.19025	3.64285
Equijubus_normani	3.75251	4.1992	3.67925	3.94216	4.44139	4.22075	3.88347	3.50237	4.24175	3.47636	3.70434	3.67976	3.34275	3.57977	3.39715	3.02947	2.85901	3.77761	3.35713	3.05866	2.57405	3.23176	2.98389	2.59198	3.3835	2.57478	1.93026	2.39289	2.59343	2.69636	2.85967	2.48474	2.33491	2.17391	0	3.11743	3.1763	2.84409	3.72926	3.69233	3.80155	3.63011	3.8725	4.01109	3.95342	3.11803	3.65451	3.48966	3.90773
Gongpoquansaurus_mazongshanensis	3.39605	3.64181	3.36922	3.52764	3.96464	3.64181	2.98263	3.40966	3.16049	2.88992	3.43616	3.43616	2.69426	3.13165	3.38294	3.10254	2.66037	3.32886	3.64181	2.52025	2.556	3.08758	2.72842	2.59126	2.50256	2.52025	2.95269	2.95269	2.95269	2.81067	2.53856	2.93696	2.66108	2.95269	3.11743	0	3.11743	2.59198	2.95269	2.46603	2.7782	2.84277	2.95269	2.7782	2.87451	2.46603	2.60907	2.95269	2.81067
Probactrosaurus_gobiensis	3.80056	4.79544	4.08881	4.46135	4.78617	4.69001	3.77661	3.69182	4.02168	3.9304	4.13341	4.32691	3.65451	4.35847	3.98793	3.81322	3.21798	4.1992	4.1992	3.21798	2.64362	3.23176	3.45016	3.44962	3.77711	2.79482	3.45071	3.61785	3.75351	3.69233	3.94216	3.08819	3.71682	3.4769	3.1763	3.11743	0	3.5029	3.32999	3.60503	3.41076	3.21857	2.99937	3.35713	3.5538	2.98389	3.21798	3.60503	3.10375
Jeyawati_rugoculus	3.75251	4.2422	3.81273	3.83694	4.46177	4.12265	3.32886	3.95342	3.76483	3.47636	3.98793	3.94216	2.89057	3.46356	3.59216	3.24664	2.71209	3.41076	4.07839	3.36978	2.76148	3.38294	3.147	2.98326	2.72911	2.79482	2.43051	2.66249	3.01477	2.93824	2.74603	3.05866	3.28858	2.66249	2.84409	2.59198	3.5029	0	3.61785	2.99937	3.84899	3.37034	3.46356	3.5029	3.26029	2.84343	3.05866	3.46356	3.23293
Eolambia_caroljonesa	3.77661	4.75744	4.18771	4.6216	5.23096	4.63161	4.01015	4.25266	4.12219	4.13341	3.98793	4.06702	3.65451	4.43095	4.18816	4.02215	3.34275	4.27438	4.41042	3.13225	2.76148	3.64181	3.54128	3.42321	3.88395	2.96833	3.70485	3.72926	3.56734	3.5029	3.63011	3.18966	3.23293	3.72926	3.72926	2.95269	3.32999	3.61785	0	3.07438	3.4769	3.37034	3.57977	3.59268	3.26029	3.11803	3.24606	2.99937	3.4769
Protohadros_byrdi	3.57872	4.42048	4.20932	4.38937	4.73833	4.53218	3.23176	4.07793	3.76483	3.82486	4.15531	4.13341	3.3966	3.91908	3.88395	3.61733	3.24606	3.89586	4.26353	2.9218	2.40982	3.28743	3.1757	3.1464	2.9376	3.13225	3.26087	3.26087	3.38405	2.96897	3.21857	2.85901	3.41076	3.55433	3.69233	2.46603	3.60503	2.99937	3.07438	0	3.43726	2.89123	2.77887	3.43726	2.27463	2.42974	2.39131	3.42376	2.93824
Telmatosaurus_transsylvanicus	3.95294	4.70932	3.72825	4.57205	5.2047	4.60192	3.90676	4.17709	3.89537	4.17709	3.77711	3.88395	3.81273	4.51212	4.20977	4.08927	3.3966	4.10058	4.67063	3.48912	2.64362	3.35601	3.32943	3.17511	3.50237	2.99874	3.93088	3.93088	3.5029	3.55433	3.83694	3.51503	3.31606	3.66767	3.80155	2.7782	3.41076	3.84899	3.4769	3.43726	0	2.95333	2.44872	3.80155	3.3835	3.11803	3.24606	3.51556	3.38405
Gilmoreosaurus_mongoliensis	3.71581	4.36865	4.08881	4.29512	4.49196	4.27394	3.25972	3.9186	3.83645	3.9763	3.95342	3.9304	3.30149	4.1114	4.19875	3.82486	3.17511	3.83694	4.20977	2.69496	2.67772	3.16049	2.96833	3.23176	3.18966	3.34275	3.48966	3.34331	3.48966	3.24664	3.61733	2.7782	3.78935	3.63011	3.63011	2.84277	3.21857	3.37034	3.37034	2.89123	2.95333	0	2.42974	3.67976	2.67842	2.90655	3.08819	3.56681	2.92244
Tethyshadros_insularis	3.92992	4.68013	4.01015	4.59185	4.77648	4.68013	3.50183	4.12219	3.9186	4.22031	4.07793	4.27394	3.47582	4.23127	4.07793	4.05562	3.44962	4.06702	4.72855	3.3966	2.82643	3.07315	3.07377	3.52764	3.13225	2.89057	3.57977	3.60503	3.74115	3.19025	3.64233	3.11743	3.70434	3.74115	3.8725	2.95269	2.99937	3.46356	3.57977	2.77887	2.44872	2.42974	0	3.84899	2.57478	2.5393	3.08819	3.39715	2.27546
Bactrosaurus_johnsoni	3.88347	4.69001	4.23082	4.57205	5.07207	4.56232	3.72825	4.27394	3.99906	3.80106	4.36865	4.44096	3.3966	4.2422	4.1114	3.67976	3.24606	3.95389	4.31663	3.60451	2.93696	3.50183	3.86052	3.32886	3.52818	3.43671	3.98841	3.88444	3.72926	3.82535	4.06702	3.62959	3.95389	4.01109	4.01109	2.7782	3.35713	3.5029	3.59268	3.43726	3.80155	3.67976	3.84899	0	3.43671	2.92244	3.08819	3.63011	3.93088
Claosaurus_agilis	3.36922	3.94169	3.84802	3.94169	4.07793	3.94169	2.99812	3.75251	3.61681	3.67925	4.04418	4.02168	3.10254	3.62959	3.88347	3.72825	3.23176	3.87201	4.29512	2.93696	2.66037	3.34218	3.24606	3.34218	3.08819	3.25972	3.5538	3.5538	3.69182	3.28801	3.1464	3.07315	3.51503	3.69182	3.95342	2.87451	3.5538	3.26029	3.26029	2.27463	3.3835	2.67842	2.57478	3.43671	0	2.21356	2.7782	3.5538	2.9376
Shuangmiaosaurus_gilmorei	3.82436	4.38937	4.13296	4.14415	4.7477	4.50184	3.46247	4.07793	3.86003	3.81273	4.14415	4.14415	3.25972	3.80106	3.80106	3.57924	2.9677	4.03318	4.25266	2.87451	2.64362	3.05805	2.89057	2.52025	2.59198	2.62676	2.95333	3.11803	3.39715	3.01415	2.96833	3.01352	3.11803	3.11803	3.11803	2.46603	2.98389	2.84343	3.11803	2.42974	3.11803	2.90655	2.5393	2.92244	2.21356	0	2.3333	2.76216	2.95333
Lophorhothon_atopus	3.0129	3.50183	3.36922	3.38294	3.78885	3.50183	3.16049	3.28743	3.13165	3.32886	3.81273	3.78885	3.16049	3.42321	3.38294	3.40966	2.82643	3.56628	3.89537	2.67772	2.62604	3.05805	3.35601	3.02823	3.01352	3.16049	3.51503	3.65451	3.78885	3.24606	3.32886	3.28743	3.42321	3.65451	3.65451	2.60907	3.21798	3.05866	3.24606	2.39131	3.24606	3.08819	3.08819	3.08819	2.7782	2.3333	0	3.67925	2.9218
Hadrosaurus_foulkii	3.55327	4.36865	4.23082	4.17709	4.77648	4.46135	3.90676	3.70383	3.96464	4.33716	4.19875	4.38937	3.83645	4.36865	3.9763	3.95342	3.59164	4.08927	4.55216	3.42321	2.556	3.66664	3.50237	3.23176	3.66716	3.34275	3.46356	3.48966	3.31606	3.56681	3.26029	3.1464	3.27447	3.19025	3.48966	2.95269	3.60503	3.46356	2.99937	3.42376	3.51556	3.56681	3.39715	3.63011	3.5538	2.76216	3.67925	0	3.21857
Eotrachodon_orientalis	3.50183	4.70932	4.18771	4.34783	4.59226	4.60192	3.47582	3.80106	3.74065	4.48164	4.1114	4.20977	3.78885	4.37924	4.20977	4.20977	3.76483	4.22075	4.86141	3.76483	2.76148	3.23176	3.70434	3.83645	3.77711	3.28801	3.5029	3.64285	3.75351	3.66767	3.78935	3.18966	4.07839	3.64285	3.90773	2.81067	3.10375	3.23293	3.4769	2.93824	3.38405	2.92244	2.27546	3.93088	2.9376	2.95333	2.9218	3.21857	0
Aralosaurus_tuberiferus	3.52764	4.6216	4.20932	4.36865	4.92649	4.72855	3.64181	4.07793	4.02168	4.40999	4.59185	4.68013	3.96464	4.30589	4.13341	4.23127	4.06656	4.47171	4.88004	3.51503	2.79414	3.50183	3.75301	3.61681	3.35657	3.74065	3.93088	3.93088	4.27438	3.95389	3.70434	3.21798	4.12265	4.17754	4.29556	2.59198	3.82535	3.55433	3.90773	2.99937	4.07839	3.11803	3.34331	3.80155	2.76216	2.59271	2.71209	3.37034	2.87582
Canardia_garonnensis	3.69131	4.48164	4.23082	4.29512	4.81432	4.38937	3.77661	4.02168	3.94169	4.54197	4.31619	4.40999	3.96464	4.57205	4.17709	4.19875	3.72825	4.32691	4.95385	3.59164	2.67772	3.28743	3.5538	3.38294	3.18966	3.46301	3.76533	3.89586	3.76533	3.67976	3.64233	3.42321	3.67976	3.63011	3.89586	2.46603	3.78935	3.37034	3.91908	3.24664	3.21857	3.39715	3.05928	3.51556	3.16109	2.69566	3.21798	2.59271	2.89123
Tsintaosaurus_spinorhinus	3.43616	4.57205	4.3474	4.29512	4.54239	4.55216	3.52764	3.78885	3.9186	4.31619	4.38937	4.46135	3.81273	4.57205	4.29512	4.17709	3.81273	4.30589	4.72855	3.36978	2.71139	3.52764	3.86052	3.61681	3.59216	3.87201	4.22075	4.12265	4.10058	4.02215	3.90725	3.08819	4.06702	4.12265	4.2422	2.7782	3.43726	3.74115	3.69233	3.21857	4.10058	2.98389	3.37034	3.60503	2.72911	2.87516	2.9218	3.46356	2.96897
Pararhabdodon_isonensis	3.35545	3.91812	3.59111	3.81223	3.91812	3.81223	3.10193	3.3283	3.10193	3.35545	3.04287	3.04287	3.07254	3.44907	3.36922	3.24548	2.76079	3.39605	3.44907	2.72773	3.0129	2.87385	2.69426	2.72773	2.69426	2.62604	2.88992	2.88992	2.88992	2.88992	3.05805	2.87385	3.05805	2.88992	2.88992	2.72773	2.92115	2.92115	2.71139	2.88992	2.92115	2.88992	2.92115	3.05805	2.82576	2.88992	2.96706	2.62604	2.92115
Charonosaurus_jiayinensis	3.35545	4.1983	3.56575	3.99859	4.03272	4.09966	3.1458	3.3283	3.39605	3.87152	3.65399	3.76433	3.62907	3.84802	3.71581	3.71581	3.65399	3.66664	3.97583	3.18907	2.98263	3.11683	3.35601	3.71581	3.23176	3.38294	3.35601	3.35601	3.50183	3.35601	3.50183	3.13165	3.66664	3.50183	3.64181	2.62604	3.38294	3.20356	3.35601	3.20356	3.50183	2.93696	2.93696	2.9059	2.88992	2.74465	3.30092	2.93696	3.04348
Parasaurolophus_cyrtocristatus	3.34218	4.24175	3.74015	4.04418	4.17709	4.12219	3.46247	3.13165	3.28743	3.89537	3.81273	3.89537	3.86003	3.89537	3.44962	3.81273	3.59164	3.76483	4.02168	3.54075	2.85835	2.92115	3.87201	3.47582	3.32886	3.42321	3.80106	3.82486	3.95342	3.74065	3.70383	3.10254	3.60451	3.82486	3.69182	2.48398	3.41021	3.52818	3.41021	2.85901	3.34275	3.18966	3.31549	3.28801	3.01352	2.50256	2.53856	3.43671	2.96833
Parasaurolophus_walkeri	3.55327	4.13341	3.74015	3.87201	4.32691	4.15531	3.34218	3.94169	3.75251	3.67925	3.81273	3.81273	3.64181	4.10012	3.60451	3.82486	3.35601	3.77711	4.03318	3.3966	3.13165	3.18907	3.34275	3.07315	2.98326	3.08819	3.56681	3.70434	3.83694	3.75301	3.62959	3.01352	3.50237	3.83694	3.56681	2.72842	3.45016	3.1757	3.45016	3.10315	3.61733	3.02885	3.3835	3.42376	3.1464	2.99874	2.76148	2.64433	3.20415
Parasaurolophus_tubicen	3.66664	4.70932	4.25221	4.36865	4.71915	4.51212	3.66664	4.19875	3.9186	4.19875	4.27394	4.36865	3.83645	4.9355	4.25266	4.44096	3.56628	4.45138	4.77648	3.65451	3.25972	3.66664	4.13341	3.59164	3.69182	3.48912	4.50226	4.61198	4.50226	4.56232	4.44096	3.62959	4.12265	4.50226	4.3898	2.95269	3.82535	3.82535	3.93088	3.76533	4.10058	3.70434	3.91908	3.38405	3.5538	3.47636	3.24606	3.11803	3.71682
Lambeosaurus_magnicristatus	3.75251	4.42048	4.32647	4.34783	4.65116	4.32691	3.90676	4.10012	4.28432	4.07793	4.15531	4.15531	3.72825	4.55216	4.38937	4.13341	3.59164	4.26353	4.37924	3.1464	3.13165	3.40966	3.5538	3.23176	3.48912	3.51503	4.1992	4.07839	4.1992	4.26353	4.01062	3.11743	4.02215	4.31663	4.07839	3.11743	3.74115	4.10058	3.57977	4.06702	4.1446	3.54128	4.1446	3.43726	3.57924	3.50237	3.56628	2.92244	4.02215
Lambeosaurus_lambei	3.66664	4.79544	4.23082	4.46135	4.69988	4.60192	3.52764	4.07793	3.78885	4.29512	4.25266	4.34783	3.94169	4.91708	4.23127	4.53218	3.67925	4.43095	4.75744	3.65451	3.25972	3.52764	4.1114	3.70383	3.9304	3.60451	4.48206	4.59226	4.48206	4.54239	4.64119	3.48912	4.3376	4.48206	4.36908	3.11743	3.66767	4.05608	4.15576	3.74115	3.84899	3.24664	3.65502	3.66767	3.5538	3.47636	3.21798	3.54128	3.41076
Corythosaurus_intermedius	3.90676	4.77648	4.30545	4.64119	4.88952	4.58216	4.03272	4.27394	4.12219	4.71875	4.68013	4.76677	4.16598	5.09865	4.55216	4.51212	4.26309	4.63161	5.04498	3.51503	2.93696	3.92992	3.98793	3.70383	3.80106	3.9763	4.68053	4.68053	4.34826	4.61198	4.49196	3.48912	4.1992	4.46177	4.57246	2.95269	3.90773	4.3898	3.98841	3.82535	3.80155	3.37034	3.99953	3.64285	3.41021	3.30206	3.54075	3.21857	4.03365
Corythosaurus_casuarius	3.69131	4.72855	3.90676	4.38937	4.63161	4.53218	3.66664	4.10012	3.78885	4.22031	4.05562	4.15531	3.96464	4.85187	4.15531	4.46135	3.70383	4.35847	4.69001	3.51503	3.13165	3.66664	3.88395	3.59164	3.82486	3.34275	4.41042	4.52237	4.41042	4.35847	4.46135	3.36978	4.1446	4.41042	4.29556	3.11743	3.55433	3.97678	3.55433	3.65502	3.57977	3.30206	3.65502	3.82535	3.69182	3.64233	3.24606	3.42376	3.31606
Hypacrosaurus_stebingeri	3.77661	4.8986	4.11094	4.55216	4.65116	4.70932	3.84802	3.99906	3.96464	4.40999	4.19875	4.29512	4.28432	4.76677	4.48164	4.64119	4.14415	4.49196	4.91708	3.65451	3.10254	3.60398	3.9304	3.56628	3.76483	3.9763	4.43095	4.43095	4.31663	4.67063	4.34783	3.42321	4.16644	4.1992	4.1992	2.72842	3.8725	4.12265	3.82535	3.78935	3.76533	3.61733	3.96512	3.74115	3.51503	3.41021	3.04348	3.47636	3.60503
Magnapaulia_laticaudus	3.64181	4.44096	3.90676	4.07793	4.37924	4.23127	3.71581	4.07793	3.86003	3.94169	3.89537	3.99906	3.77661	4.50184	4.40999	4.15531	3.66664	4.20977	4.55216	3.32886	2.9677	3.74015	3.48912	3.16049	3.27389	3.67925	4.1446	4.02215	4.02215	4.30589	3.82486	3.27389	3.86052	4.02215	4.02215	2.81067	3.54128	3.67976	3.51556	3.72875	3.81322	3.23234	3.75301	3.63011	3.27389	3.59216	3.23176	3.23234	3.42376
Velafrons_coahuliensis	3.3283	3.95294	3.42266	3.39605	3.90676	3.71581	3.3283	3.48858	3.30092	3.44907	3.65399	3.65399	3.44907	3.84802	3.66664	3.57872	3.20297	3.52764	3.97583	3.0129	2.81	2.98263	3.24548	3.0129	2.92115	3.2174	3.50183	3.64181	3.64181	3.66664	3.52764	3.24548	3.64181	3.35601	3.50183	2.66037	3.07315	2.76148	3.52764	3.38294	3.25972	3.28743	3.02823	3.20356	2.76079	3.20356	2.69426	3.05805	2.93696
Sahaliyania_elunchunorum	3.71581	4.54197	4.03272	4.45095	4.68013	4.45095	3.57872	3.75251	3.61681	3.9186	3.9186	4.02168	3.88347	4.24175	4.04418	4.14415	3.61681	4.29512	4.52195	3.01352	2.556	3.43616	3.46301	3.10254	3.05866	3.51503	4.1114	4.1114	4.23127	3.88395	3.62959	3.17511	3.5538	4.23127	4.1114	2.25418	3.59216	3.72875	3.45016	3.23234	3.61733	3.52818	3.75301	3.01415	3.48912	2.71209	2.84277	3.59216	3.61733
Hypacrosaurus_altispinus	4.01015	4.81432	3.96464	4.46135	4.73833	4.6216	3.77661	4.10012	3.89537	4.38937	4.23127	4.32691	3.9186	4.64119	4.13341	4.32691	3.78885	4.35847	4.69001	3.54075	3.13165	3.57872	3.61733	3.44962	3.5538	3.57924	4.05608	4.29556	4.29556	4.12265	4.23127	3.36978	4.02215	4.17754	4.05608	3.11743	3.28858	3.69233	3.82535	4.04465	3.76533	3.42376	3.67976	3.28858	3.84851	3.35657	3.42321	3.37034	3.57977
Olorotitan_arharensis	3.48858	4.26309	3.84802	3.96464	4.27394	4.04418	3.46247	3.72825	3.83645	3.47582	3.78885	3.78885	3.40966	4.04418	3.81273	3.70383	3.10254	3.84851	4.10012	3.04348	2.71139	3.31492	3.36978	2.9677	3.05866	3.27389	3.77711	3.77711	3.77711	3.77711	3.62959	3.27389	3.41021	3.77711	3.64233	2.62676	3.0441	3.07377	3.20415	3.10315	3.50237	2.99874	3.41021	2.69566	3.11743	2.85901	2.53856	3.41021	3.07377
Blasisaurus_canudoi	4.13296	4.95385	4.01015	4.71875	5.06293	4.97214	3.88347	4.22031	4.12219	4.40999	4.36865	4.46135	4.18771	4.6607	4.17709	4.48164	3.94169	4.81432	4.81432	3.36978	3.13165	3.40966	3.64233	3.32886	3.43671	3.43671	4.31663	4.54239	4.75744	4.02215	4.25266	3.34275	3.91908	4.65116	4.1992	2.7782	3.60503	4.10058	4.10058	3.81322	3.76533	3.45016	3.65502	3.55433	3.84851	3.20415	3.11743	3.67976	3.74115
Arenysaurus_ardevoli	3.71581	4.54197	3.84802	4.26309	4.50184	4.33716	3.74015	3.72825	3.96464	4.14415	3.9186	4.02168	3.98746	4.35803	4.06656	4.14415	3.83645	4.10012	4.33716	3.54075	2.99812	2.77752	3.46301	3.61681	3.30149	3.60451	3.90725	3.90725	3.90725	3.90725	3.87201	3.30149	3.80106	3.90725	3.90725	2.40982	3.23234	3.66716	3.50237	3.66716	3.3835	3.31549	3.41021	3.20415	3.17511	2.9218	2.9677	3.16109	3.20415
Brachylophosaurus_canadensis	3.90676	4.6216	3.98746	4.27394	5.10773	4.49196	4.13296	4.10012	4.02168	4.29512	4.25266	4.32691	4.16598	4.83313	4.25266	4.23127	3.81273	4.47171	4.58216	3.48912	2.99812	3.80056	3.98793	3.47582	3.77711	3.57924	4.3898	4.41042	4.27438	4.35847	4.1114	3.62959	3.74115	4.29556	4.17754	2.7782	3.55433	3.80155	3.35713	3.99953	3.69233	3.42376	4.04465	3.35713	3.69182	3.30206	3.27389	3.31606	3.82535
Maiasaura_peeblesorum	3.48858	4.16598	3.74015	3.86003	4.14415	3.9186	3.30092	3.50183	3.55327	3.88347	3.75251	3.72825	3.69131	3.86003	3.86003	3.72825	3.55327	3.59164	3.98746	3.35601	2.85835	2.72773	3.30149	3.16049	3.10254	3.59164	3.62959	3.51503	3.36978	3.51503	3.47582	2.9677	3.51503	3.36978	3.51503	2.44718	3.21798	3.21798	3.18966	3.36978	3.21798	2.98326	3.24606	2.85901	2.82643	2.95269	2.74465	2.7782	2.89057
Acristavus_gagslarsoni	3.71581	4.59185	4.05515	4.24175	4.72855	4.38937	3.57872	4.04418	3.70383	4.16598	4.14415	4.24175	3.86003	4.61157	4.31619	4.31619	3.75251	4.23127	4.78577	3.30149	2.85835	3.60398	3.46301	3.52764	3.21798	3.60451	4.16644	4.28476	4.16644	4.06702	3.9304	3.27389	3.96512	4.16644	4.39991	2.29408	3.78935	3.56681	3.39715	3.56681	3.67976	3.32943	3.32943	3.51556	2.9218	3.23234	3.17511	2.87516	3.27447
Naashoibitosaurus_ostromi	3.71581	4.52195	4.03272	4.33716	4.81432	4.61157	3.55327	3.96464	3.35601	4.26309	4.14415	4.33716	3.77661	4.50184	4.22031	4.24175	3.66664	4.25266	4.88913	3.11743	2.85835	3.80056	3.3835	3.40966	3.13225	3.24606	4.04465	4.06702	4.16644	3.83694	3.57924	3.27389	3.86052	4.06702	4.30589	2.25418	3.81322	3.67976	3.51556	3.147	3.27447	3.147	3.11803	3.65502	2.99874	2.72911	3.08819	2.77887	3.0888
Kritosaurus_horneri	3.60398	4.35803	4.05515	4.26309	4.59185	4.26309	3.43616	3.86003	3.70383	4.06656	4.16598	4.26309	3.66664	4.12219	4.06656	3.94169	3.66664	4.07793	4.54197	3.04348	2.556	3.46247	3.18966	3.28743	3.05866	3.54075	3.75301	3.75301	3.88395	3.64233	3.46301	3.1464	3.80106	3.88395	4.13341	2.42896	3.75301	3.47636	3.47636	3.20415	3.75301	3.35657	3.47636	3.01415	3.02885	2.67842	3.17511	3.01415	3.32943
Kritosaurus_navajovius	3.88347	4.77648	4.42006	4.55216	5.29989	4.79544	3.80056	4.40999	4.26309	4.38937	4.57205	4.57205	4.16598	4.81432	4.30589	4.28476	3.78885	4.75744	4.65116	3.24606	3.25972	3.43616	3.77711	3.44962	3.43671	3.43671	4.13387	4.2531	4.36908	4.1992	4.06702	3.3966	3.95389	4.36908	4.13387	2.81067	3.52871	3.80155	3.64285	3.74115	4.10058	3.54128	3.91908	3.38405	3.31549	3.147	3.27389	2.55747	3.95389
Gryposaurus_latidens	3.80056	4.59185	4.15485	4.31619	4.55216	4.50184	3.69131	3.72825	3.98746	4.29512	4.24175	4.22031	4.16598	4.40999	4.12219	4.19875	3.9186	4.27394	4.38937	3.24606	2.99812	2.74465	3.69182	3.59164	3.27389	3.71631	3.83694	3.96512	4.08927	3.88395	3.84851	3.01352	3.88395	3.96512	3.83694	2.40982	3.45016	3.70434	3.59216	3.50237	3.77711	3.3835	3.52818	3.32943	2.7782	2.71209	2.9059	3.0441	3.45016
Gryposaurus_notabilis	3.69131	4.36865	4.15485	4.31619	4.32691	4.38937	3.43616	3.70383	3.83645	4.19875	4.24175	4.22031	3.9186	4.05562	3.99906	3.95342	4.02168	4.03318	4.27394	3.21798	2.82643	2.92115	3.3835	3.56628	2.9218	3.71631	3.56681	3.56681	3.83694	3.59216	3.5538	2.62676	3.88395	3.83694	3.83694	2.40982	3.59216	3.72875	3.70434	3.1757	3.88395	3.10315	3.3835	3.32943	2.59198	2.521	3.10254	2.90655	3.56681
Gryposaurus_monumentensis	3.82436	4.85187	4.32647	4.69948	4.96319	4.7477	3.95294	4.12219	3.96464	4.56191	4.31619	4.40999	3.98746	4.78577	4.59185	4.59185	3.98746	4.51212	5.11642	3.42321	2.85835	3.80056	3.5538	3.38294	3.69182	3.78885	4.56232	4.56232	4.1992	4.12265	4.13341	3.27389	3.91908	4.3376	4.56232	2.62676	4.47171	4.37924	3.95389	3.89586	3.95389	3.70434	4.04465	3.57977	3.5538	3.45016	3.56628	3.0888	3.97678
Willinakaqe_salitralensis	3.82436	4.43052	4.15485	4.33716	4.64119	4.43052	3.66664	3.94169	3.94169	4.24175	4.22031	4.19875	3.52764	4.31619	4.14415	4.02168	3.64181	4.27394	4.59185	3.1464	2.85835	3.57872	3.43671	3.25972	3.16109	3.54075	3.96512	3.96512	4.06702	3.83694	3.69182	2.95269	3.86052	4.08927	4.08927	2.62676	3.72875	3.70434	3.81322	3.30206	3.83694	3.01415	3.70434	3.24664	2.99874	2.76216	3.1464	3.147	3.65502
Secernosaurus_koerneri	3.92992	4.59185	4.13296	4.43052	4.81432	4.50184	3.80056	3.9186	3.9186	4.31619	4.29512	4.38937	3.72825	4.48164	4.10012	4.19875	3.72825	4.44096	4.6607	3.1464	2.82643	3.60398	3.41021	3.35601	3.16109	3.48912	4.02215	4.1446	4.26353	3.94216	3.77711	3.08819	3.81322	4.1446	4.1446	2.62676	3.65502	3.89586	3.78935	3.56681	3.83694	3.27447	3.72875	3.37034	3.31549	2.76216	3.30149	3.11803	3.91908
Sabinosaur_PASAC_1	3.74015	4.35803	3.95294	4.08881	4.56191	4.47129	3.42266	3.86003	3.71581	3.77661	3.90676	3.90676	3.60398	3.83645	3.78885	3.67925	3.34218	3.94169	3.94169	2.93696	2.99812	3.0129	2.69496	2.71139	2.76148	3.01352	3.16109	3.31549	3.43671	3.18966	3.27389	2.76148	3.13225	3.31549	3.16109	2.40982	3.02885	3.21798	3.16109	2.99874	3.18966	3.05866	2.95269	2.96833	2.48398	2.60979	2.71139	2.59198	3.18966
Prosaurolophus_maximus	3.82436	4.59185	4.25221	4.33716	4.99962	4.48164	3.80056	4.33716	3.9186	4.24175	4.29512	4.29512	3.77661	4.78577	4.29512	4.31619	3.50183	4.32691	4.85187	3.1464	2.99812	3.31492	3.57924	3.25972	3.18966	3.36978	4.26353	4.37924	4.2422	4.04465	4.13341	3.42321	4.12265	4.26353	4.37924	2.46603	3.78935	3.81322	3.48966	3.65502	3.37034	3.56681	3.56681	2.99937	2.89057	3.11803	2.95269	2.84343	3.63011
Augustynolophus_morrisi	3.55327	4.36865	4.03272	4.17709	4.88004	4.34783	3.90676	3.70383	3.96464	4.10012	4.19875	4.27394	3.86003	4.48164	3.87201	3.95342	3.59164	4.32691	4.32691	3.51503	2.85835	3.66664	4.1114	3.47582	3.80106	3.21798	3.99953	4.02215	4.12265	4.08927	3.82486	3.27389	3.56681	4.02215	3.76533	2.95269	3.19025	3.60503	3.16168	3.59216	3.67976	3.32943	3.81322	3.19025	3.5538	2.64433	3.3966	2.67912	3.51556
Saurolophus_angustirostris	3.92992	4.71875	4.25221	4.6312	4.91708	4.71875	3.77661	4.16598	3.9186	4.54197	4.52195	4.61157	3.88347	4.50184	4.33716	4.33716	3.98746	4.46135	4.97214	3.42321	2.99812	3.57872	3.66716	3.64181	3.28801	3.51503	4.16644	4.16644	4.26353	4.04465	3.90725	3.3966	4.18816	4.28476	4.51212	2.42896	3.83694	3.91908	3.76533	3.39715	3.78935	3.45016	3.54128	3.21857	2.96833	2.57478	3.1464	2.95333	3.46356
Saurolophus_osborni	3.80056	4.72855	4.23082	4.38937	5.04498	4.53218	3.75251	4.40999	3.99906	4.40999	4.50184	4.59185	3.9186	4.81432	4.36865	4.46135	3.9186	4.35847	4.99962	3.65451	3.13165	3.43616	3.75301	3.72825	3.16109	3.84851	4.29556	4.41042	4.29556	4.12265	4.18816	3.51503	4.3376	4.29556	4.63161	2.46603	4.07839	3.84899	3.95389	3.8725	3.97678	3.54128	3.65502	3.55433	2.99874	3.30206	3.27389	2.77887	3.84899
Kerberosaurus_manakini	3.24548	3.96464	3.84802	3.86003	4.26309	3.86003	2.98263	3.72825	3.40966	3.43616	3.66664	3.66664	3.11683	3.72825	3.61681	3.35601	2.95205	3.70383	3.96464	2.82643	2.71139	3.11683	2.84277	2.59126	2.53856	2.79414	3.18966	3.18966	3.18966	3.05866	2.98326	2.93696	3.18966	3.18966	3.34275	2.46603	3.18966	2.89057	2.85901	2.67842	3.02885	3.18966	3.02885	2.67842	2.69496	2.67842	2.79414	2.35306	2.71209
Kundurosaurus_nagornyi	3.59111	3.89489	3.70332	3.78836	3.89489	3.78836	3.23118	3.44907	3.44907	3.44907	3.17452	3.17452	3.20297	3.44907	3.48858	3.24548	3.07254	3.24548	3.56575	2.66037	2.66037	2.72773	2.556	2.69426	2.59126	2.88992	2.85835	2.85835	2.85835	2.85835	3.02823	2.59126	3.02823	2.85835	2.85835	2.59126	2.67772	2.85835	2.85835	2.85835	2.85835	2.85835	2.85835	2.48398	2.69426	2.67772	2.76079	2.85835	2.85835
Edmontosaurus_annectens	3.88347	4.72855	4.32647	4.46135	4.94488	4.64119	4.13296	3.99906	4.37881	4.48164	4.46135	4.55216	4.16598	4.7477	4.27394	4.34783	3.9186	4.58216	4.58216	3.3966	3.13165	3.40966	3.88395	3.59164	3.82486	3.57924	4.17754	4.29556	4.41042	4.35847	4.1114	3.36978	3.89586	4.29556	4.05608	3.11743	3.43726	4.17754	3.55433	4.16644	4.1446	3.67976	4.04465	3.43726	3.69182	3.07377	3.54075	2.67912	4.10058
Edmontosaurus_regalis	3.90676	4.6607	4.03272	4.40999	4.77648	4.46135	4.05515	4.17709	4.26309	4.14415	3.82486	3.82486	3.75251	4.68013	4.29512	4.15531	3.44962	4.39991	4.39991	3.24606	3.25972	3.55327	3.5538	3.38294	3.51503	3.21798	3.97678	3.97678	3.84899	3.99953	3.75301	3.36978	3.51556	3.97678	3.84899	2.98326	3.63011	3.89586	2.96897	3.54128	3.76533	3.20415	3.94216	3.84899	3.36978	3.61733	3.20356	2.69566	3.76533
[truncated: 40 more columns]

## Sheet: 4.MOD_MATRIX
	Orodromeus_makelai	Haya_griva	Jeholosaurus_shangyuanensis	Changchunsaurus_parvus	Hypsilophodon_foxii	Thescelosaurus_neglectus	Parksosaurus_warreni	Gasparinisaura_cincosaltensis	Anabisetia_saldiviai	Rhabdodon_priscus	Mochlodon_suessi	Mochlodon_vorosi	Zalmoxes_shqiperorum	Zalmoxes_robustus	Tenontosaurus_tilletti	Tenontosaurus_dossi	Valdosaurus_canaliculatus	Dryosaurus_altus	Camptosaurus_dispar	Uteodon_aphanoecetes	Hippodraco_scutodens	Iguanacolossus_fortis	Lanzhousaurus_magnidens	Kukufeldia_tilgatensis	Batyrosaurus_rozhdestvenskyi	Hypselospinus_fittoni	Ouranosaurus_nigeriensis	Iguanodon_bernissartensis	Mantellisaurus_atherfieldensis	Proa_valdearinnoensis	Jinzhousaurus_yangi	Bolong_yixianensis	Altirhinus_kurzanovi	Xuwulong_yueluni	Equijubus_normani	Gongpoquansaurus_mazongshanensis	Probactrosaurus_gobiensis	Jeyawati_rugoculus	Eolambia_caroljonesa	Protohadros_byrdi	Telmatosaurus_transsylvanicus	Gilmoreosaurus_mongoliensis	Tethyshadros_insularis	Bactrosaurus_johnsoni	Claosaurus_agilis	Shuangmiaosaurus_gilmorei	Lophorhothon_atopus	Hadrosaurus_foulkii	Eotrachodon_orientalis
Orodromeus_makelai	0	0	0.387597	0	0	0	0.387597	0	0	0.292843	0.886077	0.886077	0.61548	0.420534	0.523599	0.481275	0.857072	0.387597	0.387597	1.00685	0.886077	0.955317	1.07991	0.955317	1.5708	1.20943	0.886077	0.818756	0.818756	0.982794	1.07991	0.955317	0.982794	0.886077	0.886077	1.00685	0.982794	0.886077	0.930274	0.923511	1.15026	1.02133	1.0697	0.955317	0.911738	1.0472	0.785398	0.869122	0.785398
Haya_griva	0	0	0.542639	0.193658	0.361367	0.180585	0.490883	0.463648	0.403057	0.440511	0.735314	0.713724	0.61548	0.501093	0.588003	0.542639	0.75204	0.542639	0.481275	0.818756	0.841069	0.955317	0.864677	0.701674	0.848062	1.01568	0.80153	0.769266	0.769266	0.857072	0.850802	0.869122	0.841069	0.833861	0.80153	1.02133	1.01782	0.837215	0.966769	0.941782	1.00685	0.986422	1.09681	0.979924	1.02816	1.02133	0.923511	0.986422	1.00685
Jeholosaurus_shangyuanensis	0.387597	0.542639	0	0.387597	0.5932	0.481275	0.463648	0.440511	0.361367	0.523599	0.739881	0.739881	0.785398	0.481275	0.373792	0.501093	0.857072	0.481275	0.373792	1.0472	0.785398	0.785398	0.785398	0.523599	0.841069	1.07991	0.848062	0.848062	0.848062	0.857072	0.785398	0.955317	0.818756	0.848062	0.848062	1.15026	1.10715	0.911738	1.12296	1.197	0.930274	1.10715	1.16774	1.30025	1.5708	1.28976	1.15026	1.30025	1.12296
Changchunsaurus_parvus	0	0.193658	0.387597	0	0.339837	0	0.523599	0.350106	0.306277	0.523599	0.814827	0.785398	0.701674	0.549467	0.50974	0.557599	0.746899	0.511973	0.473985	0.869122	0.857072	0.911738	0.911738	0.729728	0.901832	1.08952	0.785398	0.785398	0.785398	0.911738	0.811726	0.955317	0.830916	0.785398	0.785398	0.991157	1.00029	0.765393	0.995205	1.02133	1.0472	1.00685	1.08575	1.0472	1.02816	1.06435	0.886077	0.955317	0.955317
Hypsilophodon_foxii	0	0.361367	0.5932	0.339837	0	0.355603	0.463648	0.299334	0.339837	0.473985	0.643501	0.654271	0.506445	0.523599	0.654271	0.684719	0.696698	0.531808	0.582941	0.864677	0.841069	0.886077	0.862628	0.857072	0.894969	1.0472	0.798913	0.757606	0.798913	0.892271	0.857072	0.755969	0.955317	0.785398	0.81319	1.08952	0.91543	0.828308	1.0027	0.94431	1.06435	0.930274	0.991157	0.985111	0.937744	1.0697	0.911738	0.991157	0.874098
Thescelosaurus_neglectus	0	0.180585	0.481275	0	0.355603	0	0.463648	0.397699	0.281035	0.451633	0.706119	0.665196	0.563943	0.545534	0.601264	0.57964	0.684719	0.50413	0.490883	0.934664	0.841069	0.991157	0.937744	0.785398	0.934664	1.06435	0.833861	0.785398	0.736935	0.878528	0.876816	0.955317	0.878528	0.785398	0.818756	1.02133	0.979924	0.802643	0.911738	0.982794	0.968002	0.971482	1.09681	0.920365	1.02816	1.07386	0.923511	1.00029	0.968002
Parksosaurus_warreni	0.387597	0.490883	0.463648	0.523599	0.463648	0.463648	0	0.61548	0.306277	0.440511	0.785398	0.746899	0.339837	0.281035	0.361367	0.523599	0.61548	0.403057	0.563943	0.841069	0.61548	0.729728	0.701674	0.61548	0.523599	1.0472	0.785398	0.640522	0.75204	0.785398	0.785398	0.729728	1.28976	0.785398	1.00685	0.785398	0.982794	0.713724	1.08952	0.701674	1.0697	0.739881	0.823898	0.886077	0.61548	0.955317	0.729728	1.0697	0.785398
Gasparinisaura_cincosaltensis	0	0.463648	0.440511	0.350106	0.299334	0.397699	0.61548	0	0.373792	0.373792	0.659058	0.659058	0.659058	0.549467	0.506445	0.596743	0.785398	0.549467	0.496932	0.886077	0.61548	0.463648	0.901832	0.785398	1.0472	1.07991	0.739881	0.739881	0.739881	0.835482	0.814827	0.684719	0.809217	0.693981	0.693981	0.955317	0.785398	0.886077	0.940025	0.937744	0.955317	0.977597	1.01568	0.971482	1.0472	0.937744	0.911738	0.930274	0.809217
Anabisetia_saldiviai	0	0.403057	0.361367	0.306277	0.339837	0.281035	0.306277	0.373792	0	0.501093	0.722734	0.722734	0.57964	0.573203	0.306277	0.701674	0.830916	0.433538	0.729728	0.886077	0.785398	0.785398	0.857072	0.857072	0.647285	1.0472	0.897445	0.897445	0.897445	0.934664	0.911738	0.869122	1.15026	0.897445	1.07991	0.857072	0.997593	0.874098	1.01568	0.874098	0.934664	1.00685	0.977597	0.955317	0.955317	1.0697	0.785398	1.08952	0.841069
Rhabdodon_priscus	0.292843	0.440511	0.523599	0.523599	0.473985	0.451633	0.440511	0.373792	0.501093	0	0.713724	0.693981	0.361367	0.369509	0.555121	0.397699	0.447832	0.306277	0.361367	0.746899	0.684719	0.463648	0.722734	0.463648	0.61548	0.75204	0.675828	0.630771	0.675828	0.713724	0.755969	0.729728	0.76158	0.719994	0.675828	0.684719	0.857072	0.675828	0.894969	0.835482	0.955317	0.918545	1.03213	0.809217	0.886077	0.955317	0.785398	1.09412	1.03473
Mochlodon_suessi	0.886077	0.735314	0.739881	0.814827	0.643501	0.706119	0.785398	0.659058	0.722734	0.713724	0	0	0.542639	0.675828	0.636132	0.841069	0.463648	0.719994	0.746899	0.647285	0	0.713724	0.696698	0.463648	0.75204	0.713724	0.765393	0.684719	0.684719	0.743683	0.596743	0.549467	0.743683	0.725253	0.725253	1.0472	0.894969	0.827113	0.827113	0.923511	0.785398	0.886077	0.937744	0.986422	1.0472	1.06435	0.955317	0.991157	0.869122
Mochlodon_vorosi	0.886077	0.713724	0.739881	0.785398	0.654271	0.665196	0.746899	0.659058	0.722734	0.693981	0	0	0.523599	0.643501	0.636132	0.811726	0.447832	0.701674	0.729728	0.668964	0	0.659058	0.706119	0.440511	0.755969	0.75204	0.766875	0.668964	0.668964	0.725253	0.57964	0.523599	0.743683	0.708168	0.708168	1.0472	0.927295	0.785398	0.823898	0.894969	0.807144	0.857072	0.971482	0.969532	0.997593	1.06435	0.911738	1.02133	0.886077
Zalmoxes_shqiperorum	0.61548	0.61548	0.785398	0.701674	0.506445	0.563943	0.339837	0.659058	0.57964	0.361367	0.542639	0.523599	0	0.350106	0.61548	0.481275	0.373792	0.25268	0.573203	0.785398	0	0.684719	0.588003	0.57964	0.463648	0.75204	0.573203	0.506445	0.506445	0.542639	0.588003	0.563943	0.818756	0.573203	0.696698	NA	0.848062	0.523599	0.848062	0.75204	0.955317	0.746899	0.869122	0.75204	0.729728	0.841069	0.857072	1.00685	0.911738
Zalmoxes_robustus	0.420534	0.501093	0.481275	0.549467	0.523599	0.545534	0.281035	0.549467	0.573203	0.369509	0.675828	0.643501	0.350106	0	0.440511	0.411517	0.506445	0.420534	0.420534	0.640522	0	0.490883	0.563943	0.440511	0.636132	0.814827	0.569031	0.463648	0.57964	0.575591	0.57051	0.588003	0.785398	0.57964	0.650432	0.785398	0.872038	0.62762	0.866397	0.766875	0.955317	0.869122	0.911738	0.837215	0.814827	0.809217	0.785398	0.986422	0.893378
Tenontosaurus_tilletti	0.523599	0.588003	0.373792	0.50974	0.654271	0.601264	0.361367	0.506445	0.306277	0.555121	0.636132	0.636132	0.61548	0.440511	0	0.420534	0.57964	0.463648	0.420534	0.57964	0.361367	0.523599	0.659058	0	0.5932	0.684719	0.629015	0.668964	0.668964	0.659058	0.647285	0.61548	0.61548	0.668964	0.629015	0.886077	0.827113	0.701674	0.862628	0.807144	0.886077	0.991157	0.937744	0.869122	1.15026	0.809217	0.886077	0.918545	0.886077
Tenontosaurus_dossi	0.481275	0.542639	0.501093	0.557599	0.684719	0.57964	0.523599	0.596743	0.701674	0.397699	0.841069	0.811726	0.481275	0.411517	0.420534	0	0.61548	0.373792	0.281035	0.640522	0.361367	0.61548	0.573203	0.420534	0.61548	0.696698	0.513586	0.513586	0.513586	0.545534	0.61548	0.549467	0.557599	0.590873	0.513586	0.684719	0.729728	0.575591	0.768153	0.701674	0.823898	0.809217	0.876816	0.692268	0.930274	0.735314	0.886077	0.857072	0.862628
Valdosaurus_canaliculatus	0.857072	0.75204	0.857072	0.746899	0.696698	0.684719	0.61548	0.785398	0.830916	0.447832	0.463648	0.447832	0.373792	0.506445	0.57964	0.61548	0	0.506445	0.506445	0.61548	0	0.463648	0.563943	0.440511	0.490883	0.501093	0.506445	0.433538	0.433538	0.523599	0.501093	0.713724	0.61548	0.433538	0.506445	0	0.659058	0.447832	0.696698	0.684719	0.75204	0.701674	0.823898	0.684719	0.785398	0.659058	0.563943	0.901832	0.874098
Dryosaurus_altus	0.387597	0.542639	0.481275	0.511973	0.531808	0.50413	0.403057	0.549467	0.433538	0.306277	0.719994	0.701674	0.25268	0.420534	0.463648	0.373792	0.506445	0	0.455533	0.722734	0.361367	0.563943	0.549467	0.563943	0.633052	0.75907	0.573203	0.54042	0.506445	0.604027	0.668964	0.5932	0.75204	0.573203	0.666638	0.746899	0.785398	0.5932	0.785398	0.733581	0.769266	0.746899	0.803921	0.722734	0.864677	0.850802	0.818756	0.823898	0.80153
Camptosaurus_dispar	0.387597	0.481275	0.373792	0.473985	0.582941	0.490883	0.563943	0.496932	0.729728	0.361367	0.746899	0.729728	0.573203	0.420534	0.420534	0.281035	0.506445	0.455533	0	0.588003	0.420534	0.647285	0.665196	0.440511	0.864677	0.755969	0.61548	0.549467	0.582941	0.671513	0.643501	0.563943	0.62762	0.647285	0.582941	1.02133	0.80153	0.769266	0.848062	0.857072	0.955317	0.886077	1.03657	0.833861	1.00685	0.940025	0.934664	1.0132	1.00177
Uteodon_aphanoecetes	1.00685	0.818756	1.0472	0.869122	0.864677	0.934664	0.841069	0.886077	0.886077	0.746899	0.647285	0.668964	0.785398	0.640522	0.57964	0.640522	0.61548	0.722734	0.588003	0	0	0.490883	0.350106	0.440511	0.440511	0.523599	0.636132	0.523599	0.696698	0.542639	0.420534	0.440511	0.61548	0.659058	0.5932	0	0.659058	0.722734	0.596743	0.542639	0.755969	0.440511	0.75204	0.785398	0.61548	0.549467	0.420534	0.785398	0.874098
Hippodraco_scutodens	0.886077	0.841069	0.785398	0.857072	0.841069	0.841069	0.61548	0.61548	0.785398	0.684719	0	0	0	0	0.361367	0.361367	0	0.361367	0.420534	0	0	0	0	0	0	0	0.339837	0	0	0.339837	0	0	0.339837	0	0.339837	0	0.387597	0.490883	0.490883	0	0.387597	0.420534	0.563943	0.61548	0	0.387597	0	0	0.490883
Iguanacolossus_fortis	0.955317	0.955317	0.785398	0.911738	0.886077	0.991157	0.729728	0.463648	0.785398	0.463648	0.713724	0.659058	0.684719	0.490883	0.523599	0.61548	0.463648	0.563943	0.647285	0.490883	0	0	0.420534	0.563943	0.588003	0.387597	0.563943	0.563943	0.684719	0.403057	0.549467	0.57964	0.739881	0.640522	0.640522	0.659058	0.640522	0.713724	0.818756	0.701674	0.684719	0.647285	0.563943	0.75204	0.785398	0.61548	0.61548	0.857072	0.640522
Lanzhousaurus_magnidens	1.07991	0.864677	0.785398	0.911738	0.862628	0.937744	0.701674	0.901832	0.857072	0.722734	0.696698	0.706119	0.588003	0.563943	0.659058	0.573203	0.563943	0.549467	0.665196	0.350106	0	0.420534	0	0.481275	0.397699	0.361367	0.411517	0.292843	0.463648	0.299334	0.387597	0.361367	0.630771	0.420534	0.523599	0.463648	0.659058	0.57051	0.668964	0.584374	0.630771	0.538663	0.563943	0.785398	0.684719	0.523599	0.830916	0.693981	0.725253
Kukufeldia_tilgatensis	0.955317	0.701674	0.523599	0.729728	0.857072	0.785398	0.61548	0.785398	0.857072	0.463648	0.463648	0.440511	0.57964	0.440511	0	0.420534	0.440511	0.563943	0.440511	0.440511	0	0.563943	0.481275	0	0.420534	0.523599	0.563943	0.481275	0.481275	0.563943	0.481275	0.57964	0.403057	0.481275	0.387597	0	0.823898	0.588003	0.785398	0.668964	0.701674	0.785398	0.991157	0.785398	1.15026	0	0.785398	0.785398	1.00685
Batyrosaurus_rozhdestvenskyi	1.5708	0.848062	0.841069	0.901832	0.894969	0.934664	0.523599	1.0472	0.647285	0.61548	0.75204	0.755969	0.463648	0.636132	0.5932	0.61548	0.490883	0.633052	0.864677	0.440511	0	0.588003	0.397699	0.420534	0	0.481275	0.549467	0.50974	0.647285	0.387597	0.408638	0.563943	0.652251	0.61548	0.665196	0.306277	0.785398	0.451633	0.807144	0.523599	0.693981	0.636132	0.596743	0.713724	0.61548	0.387597	0.61548	0.76158	0.785398
Hypselospinus_fittoni	1.20943	1.01568	1.07991	1.08952	1.0472	1.06435	1.0472	1.07991	1.0472	0.75204	0.713724	0.75204	0.75204	0.814827	0.684719	0.696698	0.501093	0.75907	0.755969	0.523599	0	0.387597	0.361367	0.523599	0.481275	0	0.397699	0.463648	0.57964	0.408638	0.506445	0.523599	0.47668	0.523599	0.397699	0	0.47668	0.47668	0.538663	0.596743	0.555121	0.696698	0.523599	0.706119	0.841069	0.403057	0.857072	0.696698	0.652251
Ouranosaurus_nigeriensis	0.886077	0.80153	0.848062	0.785398	0.798913	0.833861	0.785398	0.739881	0.897445	0.675828	0.765393	0.766875	0.573203	0.569031	0.629015	0.513586	0.506445	0.573203	0.61548	0.636132	0.339837	0.563943	0.411517	0.563943	0.549467	0.397699	0	0.237941	0.381893	0.306277	0.333473	0.244979	0.486695	0.292843	0.292843	0.563943	0.595125	0.387597	0.644658	0.569031	0.722734	0.640522	0.650432	0.713724	0.735314	0.511973	0.785398	0.62762	0.61548
Iguanodon_bernissartensis	0.818756	0.769266	0.848062	0.785398	0.757606	0.785398	0.640522	0.739881	0.897445	0.630771	0.684719	0.668964	0.506445	0.463648	0.668964	0.513586	0.433538	0.54042	0.549467	0.523599	0	0.563943	0.292843	0.481275	0.50974	0.463648	0.237941	0	0.292843	0.355603	0.27055	0.244979	0.55899	0.292843	0.381893	0.563943	0.636132	0.433538	0.655366	0.569031	0.722734	0.602795	0.663505	0.696698	0.735314	0.557599	0.848062	0.640522	0.647285
Mantellisaurus_atherfieldensis	0.818756	0.769266	0.848062	0.785398	0.798913	0.736935	0.75204	0.739881	0.897445	0.675828	0.684719	0.668964	0.506445	0.57964	0.668964	0.513586	0.433538	0.506445	0.582941	0.696698	0	0.684719	0.463648	0.481275	0.647285	0.57964	0.381893	0.292843	0	0.399817	0.436287	0.433538	0.514806	0.237941	0.420534	0.563943	0.666638	0.506445	0.61548	0.5932	0.61548	0.640522	0.698758	0.655366	0.785398	0.629015	0.911738	0.590873	0.666638
Proa_valdearinnoensis	0.982794	0.857072	0.857072	0.911738	0.892271	0.878528	0.785398	0.835482	0.934664	0.713724	0.743683	0.725253	0.542639	0.575591	0.659058	0.545534	0.523599	0.604027	0.671513	0.542639	0.339837	0.403057	0.299334	0.563943	0.387597	0.408638	0.306277	0.355603	0.399817	0	0.3951	0.244979	0.463648	0.440511	0.440511	0.501093	0.671513	0.495181	0.61548	0.50413	0.638116	0.588003	0.563943	0.704399	0.652251	0.536061	0.684719	0.684719	0.659058
Jinzhousaurus_yangi	1.07991	0.850802	0.785398	0.811726	0.857072	0.876816	0.785398	0.814827	0.911738	0.755969	0.596743	0.57964	0.588003	0.57051	0.647285	0.61548	0.501093	0.668964	0.643501	0.420534	0	0.549467	0.387597	0.481275	0.408638	0.506445	0.333473	0.27055	0.436287	0.3951	0	0.350106	0.44486	0.387597	0.481275	0.321751	0.785398	0.453961	0.677418	0.575591	0.765393	0.719994	0.739881	0.823898	0.668964	0.538663	0.785398	0.633052	0.729728
Bolong_yixianensis	0.955317	0.869122	0.955317	0.955317	0.755969	0.955317	0.729728	0.684719	0.869122	0.729728	0.549467	0.523599	0.563943	0.588003	0.61548	0.549467	0.713724	0.5932	0.563943	0.440511	0	0.57964	0.361367	0.57964	0.563943	0.523599	0.244979	0.244979	0.433538	0.244979	0.350106	0	0.447832	0.433538	0.350106	0.61548	0.61548	0.5932	0.636132	0.506445	0.785398	0.481275	0.640522	0.814827	0.684719	0.61548	0.911738	0.668964	0.636132
Altirhinus_kurzanovi	0.982794	0.841069	0.818756	0.830916	0.955317	0.878528	1.28976	0.809217	1.15026	0.76158	0.743683	0.743683	0.818756	0.785398	0.61548	0.557599	0.61548	0.75204	0.62762	0.61548	0.339837	0.739881	0.630771	0.403057	0.652251	0.47668	0.486695	0.55899	0.514806	0.463648	0.44486	0.447832	0	0.523599	0.361367	0.420534	0.684719	0.57964	0.55899	0.604027	0.590873	0.729728	0.725253	0.736935	0.785398	0.557599	0.785398	0.601264	0.769266
Xuwulong_yueluni	0.886077	0.833861	0.848062	0.785398	0.785398	0.785398	0.785398	0.693981	0.897445	0.719994	0.725253	0.708168	0.573203	0.57964	0.668964	0.590873	0.433538	0.573203	0.647285	0.659058	0	0.640522	0.420534	0.481275	0.61548	0.523599	0.292843	0.292843	0.237941	0.440511	0.387597	0.433538	0.523599	0	0.339837	0.563943	0.605042	0.433538	0.655366	0.638116	0.659058	0.677418	0.698758	0.726438	0.785398	0.557599	0.848062	0.563943	0.647285
Equijubus_normani	0.886077	0.80153	0.848062	0.785398	0.81319	0.818756	1.00685	0.693981	1.07991	0.675828	0.725253	0.708168	0.696698	0.650432	0.629015	0.513586	0.506445	0.666638	0.582941	0.5932	0.339837	0.640522	0.523599	0.387597	0.665196	0.397699	0.292843	0.381893	0.420534	0.440511	0.481275	0.350106	0.361367	0.339837	0	0.640522	0.54042	0.470961	0.655366	0.671513	0.69109	0.677418	0.733581	0.726438	0.886077	0.557599	0.848062	0.640522	0.709348
Gongpoquansaurus_mazongshanensis	1.00685	1.02133	1.15026	0.991157	1.08952	1.02133	0.785398	0.955317	0.857072	0.684719	1.0472	1.0472	NA	0.785398	0.886077	0.684719	0	0.746899	1.02133	0	0	0.659058	0.463648	0	0.306277	0	0.563943	0.563943	0.563943	0.501093	0.321751	0.61548	0.420534	0.563943	0.640522	0	0.640522	0.387597	0.563943	0.292843	0.481275	0.523599	0.563943	0.481275	0.549467	0.292843	0.361367	0.563943	0.501093
Probactrosaurus_gobiensis	0.982794	1.01782	1.10715	1.00029	0.91543	0.979924	0.982794	0.785398	0.997593	0.857072	0.894969	0.927295	0.848062	0.872038	0.827113	0.729728	0.659058	0.785398	0.80153	0.659058	0.387597	0.640522	0.659058	0.823898	0.785398	0.47668	0.595125	0.636132	0.666638	0.671513	0.785398	0.61548	0.684719	0.605042	0.54042	0.640522	0	0.61548	0.573203	0.663505	0.604027	0.575591	0.513586	0.582941	0.735314	0.523599	0.659058	0.663505	0.532862
Jeyawati_rugoculus	0.886077	0.837215	0.911738	0.765393	0.828308	0.802643	0.713724	0.886077	0.874098	0.675828	0.827113	0.785398	0.523599	0.62762	0.701674	0.575591	0.447832	0.5932	0.769266	0.722734	0.490883	0.713724	0.57051	0.588003	0.451633	0.47668	0.387597	0.433538	0.506445	0.495181	0.453961	0.5932	0.57964	0.433538	0.470961	0.387597	0.61548	0	0.636132	0.513586	0.718532	0.61548	0.62762	0.61548	0.633052	0.48505	0.5932	0.62762	0.55899
Eolambia_caroljonesa	0.930274	0.966769	1.12296	0.995205	1.0027	0.911738	1.08952	0.940025	1.01568	0.894969	0.827113	0.823898	0.848062	0.866397	0.862628	0.768153	0.696698	0.785398	0.848062	0.596743	0.490883	0.818756	0.668964	0.785398	0.807144	0.538663	0.644658	0.655366	0.61548	0.61548	0.677418	0.636132	0.55899	0.655366	0.655366	0.563943	0.573203	0.636132	0	0.523599	0.605042	0.61548	0.650432	0.625546	0.633052	0.557599	0.684719	0.513586	0.605042
Protohadros_byrdi	0.923511	0.941782	1.197	1.02133	0.94431	0.982794	0.701674	0.937744	0.874098	0.835482	0.923511	0.894969	0.75204	0.766875	0.807144	0.701674	0.684719	0.733581	0.857072	0.542639	0	0.701674	0.584374	0.668964	0.523599	0.596743	0.569031	0.569031	0.5932	0.50413	0.575591	0.506445	0.604027	0.638116	0.671513	0.292843	0.663505	0.513586	0.523599	0	0.61548	0.490883	0.463648	0.61548	0.244979	0.361367	0.27055	0.643501	0.495181
Telmatosaurus_transsylvanicus	1.15026	1.00685	0.930274	1.0472	1.06435	0.968002	1.0697	0.955317	0.934664	0.955317	0.785398	0.807144	0.955317	0.955317	0.886077	0.823898	0.75204	0.769266	0.955317	0.755969	0.387597	0.684719	0.630771	0.701674	0.693981	0.555121	0.722734	0.722734	0.61548	0.638116	0.765393	0.785398	0.590873	0.659058	0.69109	0.481275	0.604027	0.718532	0.605042	0.61548	0	0.511973	0.380506	0.69109	0.665196	0.557599	0.684719	0.654271	0.5932
Gilmoreosaurus_mongoliensis	1.02133	0.986422	1.10715	1.00685	0.930274	0.971482	0.739881	0.977597	1.00685	0.918545	0.886077	0.857072	0.746899	0.869122	0.991157	0.809217	0.701674	0.746899	0.886077	0.440511	0.420534	0.647285	0.538663	0.785398	0.636132	0.696698	0.640522	0.602795	0.640522	0.588003	0.719994	0.481275	0.729728	0.677418	0.677418	0.523599	0.575591	0.61548	0.61548	0.490883	0.511973	0	0.361367	0.708168	0.433538	0.50974	0.61548	0.684719	0.501093
Tethyshadros_insularis	1.0697	1.09681	1.16774	1.08575	0.991157	1.09681	0.823898	1.01568	0.977597	1.03213	0.937744	0.971482	0.869122	0.911738	0.937744	0.876816	0.823898	0.803921	1.03657	0.75204	0.563943	0.563943	0.563943	0.991157	0.596743	0.523599	0.650432	0.663505	0.698758	0.563943	0.739881	0.640522	0.725253	0.698758	0.733581	0.563943	0.513586	0.62762	0.650432	0.463648	0.380506	0.361367	0	0.718532	0.397699	0.387597	0.61548	0.629015	0.333473
Bactrosaurus_johnsoni	0.955317	0.979924	1.30025	1.0472	0.985111	0.920365	0.886077	0.971482	0.955317	0.809217	0.986422	0.969532	0.75204	0.837215	0.869122	0.692268	0.684719	0.722734	0.833861	0.785398	0.61548	0.75204	0.785398	0.785398	0.713724	0.706119	0.713724	0.696698	0.655366	0.704399	0.823898	0.814827	0.736935	0.726438	0.726438	0.481275	0.582941	0.61548	0.625546	0.61548	0.69109	0.708168	0.718532	0	0.706119	0.501093	0.61548	0.677418	0.722734
Claosaurus_agilis	0.911738	1.02816	1.5708	1.02816	0.937744	1.02816	0.61548	1.0472	0.955317	0.886077	1.0472	0.997593	0.729728	0.814827	1.15026	0.930274	0.785398	0.864677	1.00685	0.61548	0	0.785398	0.684719	1.15026	0.61548	0.841069	0.735314	0.735314	0.785398	0.652251	0.668964	0.684719	0.785398	0.785398	0.886077	0.549467	0.735314	0.633052	0.633052	0.244979	0.665196	0.433538	0.397699	0.706119	0	0	0.481275	0.735314	0.523599
Shuangmiaosaurus_gilmorei	1.0472	1.02133	1.28976	1.06435	1.0697	1.07386	0.955317	0.937744	1.0697	0.955317	1.06435	1.06435	0.841069	0.809217	0.809217	0.735314	0.659058	0.850802	0.940025	0.549467	0.387597	0.61548	0.523599	0	0.387597	0.403057	0.511973	0.557599	0.629015	0.536061	0.538663	0.61548	0.557599	0.557599	0.557599	0.292843	0.523599	0.48505	0.557599	0.361367	0.557599	0.50974	0.387597	0.501093	0	0	0	0.463648	0.511973
Lophorhothon_atopus	0.785398	0.923511	1.15026	0.886077	0.911738	0.923511	0.729728	0.911738	0.785398	0.785398	0.955317	0.911738	0.857072	0.785398	0.886077	0.886077	0.563943	0.818756	0.934664	0.420534	0	0.61548	0.830916	0.785398	0.61548	0.857072	0.785398	0.848062	0.911738	0.684719	0.785398	0.911738	0.785398	0.848062	0.848062	0.361367	0.659058	0.5932	0.684719	0.27055	0.684719	0.61548	0.61548	0.61548	0.481275	0	0	0.886077	0.542639
Hadrosaurus_foulkii	0.869122	0.986422	1.30025	0.955317	0.991157	1.00029	1.0697	0.930274	1.08952	1.09412	0.991157	1.02133	1.00685	0.986422	0.918545	0.857072	0.901832	0.823898	1.0132	0.785398	0	0.857072	0.693981	0.785398	0.76158	0.696698	0.62762	0.640522	0.590873	0.684719	0.633052	0.668964	0.601264	0.563943	0.640522	0.563943	0.663505	0.62762	0.513586	0.643501	0.654271	0.684719	0.629015	0.677418	0.735314	0.463648	0.886077	0	0.575591
Eotrachodon_orientalis	0.785398	1.00685	1.12296	0.955317	0.874098	0.968002	0.785398	0.809217	0.841069	1.03473	0.869122	0.886077	0.911738	0.893378	0.886077	0.862628	0.874098	0.80153	1.00177	0.874098	0.490883	0.640522	0.725253	1.00685	0.785398	0.652251	0.61548	0.647285	0.666638	0.659058	0.729728	0.636132	0.769266	0.647285	0.709348	0.501093	0.532862	0.55899	0.605042	0.495181	0.5932	0.501093	0.333473	0.722734	0.523599	0.511973	0.542639	0.575591	0
Aralosaurus_tuberiferus	0.823898	0.995205	1.197	0.986422	0.987855	1.03657	0.901832	0.937744	0.997593	1.06106	1.08575	1.09681	1.08952	0.901832	0.894969	0.886077	1.10715	0.886077	1.02816	0.785398	0.523599	0.75204	0.763652	0.955317	0.647285	0.841069	0.722734	0.722734	0.800552	0.736935	0.725253	0.659058	0.802643	0.785398	0.816669	0.387597	0.704399	0.638116	0.709348	0.513586	0.769266	0.557599	0.602795	0.69109	0.463648	0.411517	0.447832	0.61548	0.478633
Canardia_garonnensis	0.955317	1.03473	1.30025	1.00685	1.0472	1.02133	0.982794	0.997593	1.02816	1.1731	1.0472	1.06106	1.08952	1.0472	0.955317	0.955317	0.982794	0.901832	1.16774	0.901832	0.420534	0.701674	0.735314	0.886077	0.636132	0.729728	0.713724	0.749653	0.713724	0.708168	0.739881	0.785398	0.708168	0.677418	0.749653	0.292843	0.729728	0.61548	0.766875	0.588003	0.575591	0.629015	0.534226	0.654271	0.61548	0.440511	0.659058	0.411517	0.490883
Tsintaosaurus_spinorhinus	0.830916	1.0472	1.5708	1.00685	0.899284	1.0132	0.869122	0.911738	0.977597	1.0472	1.02133	1.00029	0.955317	1.0472	1.00685	0.923511	0.955317	0.878528	1.03657	0.722734	0.463648	0.785398	0.785398	0.955317	0.701674	0.897445	0.818756	0.802643	0.785398	0.785398	0.830916	0.61548	0.823898	0.802643	0.837215	0.481275	0.61548	0.698758	0.671513	0.575591	0.785398	0.523599	0.61548	0.663505	0.451633	0.496932	0.542639	0.62762	0.50413
Pararhabdodon_isonensis	1.5708	1.5708	1.5708	1.5708	1.5708	1.5708	1.5708	1.10715	1.5708	1.5708	0.785398	0.785398	0.955317	1.15026	0.841069	0.785398	0	0.911738	1.15026	0	0.684719	0.523599	0	0	0	0	0.490883	0.490883	0.490883	0.490883	0.61548	0.523599	0.61548	0.490883	0.490883	0	0.523599	0.523599	0.339837	0.490883	0.523599	0.490883	0.523599	0.61548	NA	0.490883	1.5708	0	0.523599
Charonosaurus_jiayinensis	1.5708	1.5708	1.5708	1.5708	1.08952	1.5708	0.886077	1.5708	1.00685	1.24905	1.20943	1.23096	1.07991	1.13029	1.02133	1.02133	1.20943	0.901832	1.26452	0.729728	0.684719	0.713724	0.713724	1.02133	0.668964	0.746899	0.713724	0.713724	0.785398	0.713724	0.785398	0.647285	0.901832	0.785398	0.857072	0	0.746899	0.640522	0.713724	0.640522	0.785398	0.523599	0.523599	0.501093	0.523599	0.387597	1.10715	0.523599	0.563943
Parasaurolophus_cyrtocristatus	0.841069	1.07991	1.5708	1.0472	0.955317	1.01568	0.955317	0.785398	0.911738	0.934664	0.955317	0.934664	1.0697	0.934664	0.823898	0.911738	0.901832	0.841069	0.997593	0.818756	0.61548	0.523599	0.897445	0.869122	0.785398	0.785398	0.809217	0.835482	0.886077	0.841069	0.930274	0.729728	0.785398	0.835482	0.785398	0	0.684719	0.713724	0.684719	0.506445	0.696698	0.636132	0.673352	0.652251	0.61548	0.306277	0.321751	0.706119	0.538663
Parasaurolophus_walkeri	0.869122	0.894969	1.5708	0.897445	0.927295	0.923511	0.911738	1.02816	1.0472	0.886077	0.955317	0.955317	1.02133	0.974053	0.785398	0.809217	0.830916	0.763652	0.876816	0.75204	0.785398	0.684719	0.696698	0.684719	0.588003	0.61548	0.684719	0.725253	0.765393	0.763652	0.814827	0.61548	0.693981	0.765393	0.684719	0.463648	0.659058	0.584374	0.659058	0.57964	0.719994	0.573203	0.665196	0.643501	0.668964	0.555121	0.490883	0.420534	0.599314
Parasaurolophus_tubicen	0.901832	1.00685	1.5708	0.986422	0.923511	0.955317	0.955317	0.991157	0.977597	0.991157	0.971482	0.986422	1.00685	1.12594	0.940025	0.941782	0.857072	0.866397	0.991157	0.848062	0.841069	0.857072	0.894969	0.901832	0.785398	0.755969	0.861449	0.892271	0.861449	0.920365	0.969532	0.814827	0.802643	0.861449	0.830916	0.563943	0.704399	0.704399	0.722734	0.713724	0.785398	0.725253	0.766875	0.5932	0.735314	0.675828	0.684719	0.557599	0.684719
Lambeosaurus_magnicristatus	0.886077	0.941782	1.30964	0.955317	0.93268	0.927295	1.0697	0.974053	1.20943	0.937744	0.923511	0.923511	0.982794	1.0132	1.02133	0.869122	0.901832	0.837215	0.893378	0.668964	0.785398	0.746899	0.735314	0.785398	0.755969	0.785398	0.80153	0.769266	0.80153	0.857072	0.850802	0.640522	0.785398	0.833861	0.769266	0.640522	0.698758	0.785398	0.650432	0.823898	0.821143	0.668964	0.821143	0.61548	0.75907	0.693981	0.857072	0.501093	0.785398
Lambeosaurus_lambei	0.901832	1.01782	1.30025	1.00029	0.904159	0.968002	0.869122	0.937744	0.911738	1.00685	0.940025	0.955317	1.02816	1.08952	0.911738	0.955317	0.886077	0.848062	0.966769	0.848062	0.841069	0.785398	0.869122	0.930274	0.857072	0.785398	0.844358	0.874098	0.844358	0.899284	1.02526	0.755969	0.852264	0.844358	0.814827	0.640522	0.659058	0.754128	0.770244	0.698758	0.718532	0.588003	0.692268	0.659058	0.735314	0.675828	0.659058	0.668964	0.604027
Corythosaurus_intermedius	1.00685	0.991157	1.20943	1.02526	0.94525	0.943176	1.16774	0.971482	1.01568	1.19257	1.09681	1.10715	1.12296	1.1426	1.0132	0.930274	1.13726	0.892271	1.0472	0.785398	0.61548	1.00685	0.827113	0.930274	0.809217	0.918545	0.886077	0.886077	0.799686	0.892271	0.930274	0.755969	0.80153	0.828308	0.857072	0.563943	0.709348	0.830916	0.713724	0.704399	0.69109	0.61548	0.768153	0.647285	0.684719	0.61548	0.818756	0.575591	0.739881
Corythosaurus_casuarius	0.955317	1.03657	1.15026	1.02133	0.911738	0.982794	0.955317	0.974053	0.911738	1.03213	0.9056	0.923511	1.08952	1.11684	0.923511	0.969532	0.930274	0.852264	0.979924	0.785398	0.785398	0.857072	0.807144	0.901832	0.835482	0.696698	0.848062	0.879706	0.848062	0.872038	1.00029	0.722734	0.821143	0.848062	0.816669	0.640522	0.638116	0.75204	0.638116	0.692268	0.650432	0.61548	0.692268	0.704399	0.785398	0.739881	0.684719	0.643501	0.590873
Hypacrosaurus_stebingeri	0.930274	1.05721	1.1832	1.0132	0.93268	1.00685	1.24905	0.955317	1.08952	1.06106	0.991157	1.00685	1.20943	1.10715	1.03473	0.995205	1.06435	0.907292	1.08952	0.848062	0.729728	0.923511	0.857072	0.857072	0.874098	0.918545	0.866397	0.866397	0.833861	0.955317	0.955317	0.785398	0.841069	0.80153	0.80153	0.463648	0.733581	0.802643	0.704399	0.729728	0.713724	0.719994	0.805404	0.698758	0.785398	0.684719	0.647285	0.675828	0.663505
Magnapaulia_laticaudus	0.857072	0.969532	1.15026	0.937744	0.893378	0.911738	1.10715	0.937744	1.0697	1.02816	0.934664	0.955317	1.13029	1.07386	1.06106	0.894969	1.10715	0.862628	1.0132	0.785398	0.659058	1.02133	0.755969	0.857072	0.713724	0.886077	0.821143	0.785398	0.785398	0.901832	0.835482	0.713724	0.785398	0.785398	0.785398	0.501093	0.668964	0.708168	0.654271	0.743683	0.746899	0.61548	0.763652	0.677418	0.713724	0.701674	0.785398	0.61548	0.643501
Velafrons_coahuliensis	1.10715	1.0697	1.00685	0.911738	0.955317	0.955317	1.10715	0.886077	0.955317	1.15026	1.07991	1.07991	1.15026	1.0472	0.857072	0.869122	1.0472	0.785398	1.15026	0.684719	0.420534	0.61548	0.785398	0.684719	0.523599	0.729728	0.75204	0.818756	0.818756	0.857072	0.785398	0.785398	0.818756	0.684719	0.75204	0	0.563943	0.403057	0.785398	0.713724	0.668964	0.701674	0.57964	0.61548	0	0.61548	0	0.61548	0.501093
Sahaliyania_elunchunorum	1.02133	1.1731	1.27795	1.16216	1.09681	1.16216	0.991157	1.0472	0.955317	0.977597	0.977597	0.997593	1.15026	1.07991	1.0472	1.01568	0.955317	0.971482	1.11916	0.61548	0	0.785398	0.729728	0.729728	0.5932	0.785398	0.869122	0.869122	0.911738	0.807144	0.814827	0.701674	0.735314	0.911738	0.869122	0	0.701674	0.743683	0.659058	0.61548	0.719994	0.713724	0.763652	0.536061	0.755969	0.447832	0.523599	0.701674	0.719994
Hypacrosaurus_altispinus	1.02816	1.0472	1.02816	1.00029	0.94431	0.995205	0.982794	0.974053	0.934664	1.02133	0.911738	0.927295	0.977597	1.02526	0.894969	0.901832	0.911738	0.852264	0.979924	0.818756	0.785398	0.869122	0.719994	0.823898	0.735314	0.75907	0.754128	0.816669	0.816669	0.802643	0.911738	0.722734	0.785398	0.785398	0.754128	0.640522	0.57964	0.671513	0.704399	0.803921	0.713724	0.643501	0.708168	0.57964	0.864677	0.647285	0.785398	0.61548	0.650432
Olorotitan_arharensis	0.955317	1.13726	1.5708	1.08952	0.971482	1.0472	0.955317	0.982794	1.00685	0.869122	0.911738	0.911738	0.955317	1.0472	0.955317	0.886077	0.729728	0.835482	0.974053	0.647285	0.463648	0.739881	0.722734	0.659058	0.5932	0.713724	0.785398	0.785398	0.785398	0.785398	0.814827	0.713724	0.684719	0.785398	0.739881	0.403057	0.549467	0.563943	0.599314	0.57964	0.693981	0.555121	0.684719	0.440511	0.640522	0.506445	0.321751	0.684719	0.563943
Blasisaurus_canudoi	1.10715	1.16774	1.16774	1.19257	1.07562	1.21705	1.00685	1.03213	1.01568	1.06106	0.986422	1.00029	1.197	1.05882	0.955317	1.00029	1.02816	1.01782	1.0472	0.722734	0.785398	0.746899	0.739881	0.785398	0.706119	0.706119	0.833861	0.899284	0.966769	0.785398	0.940025	0.696698	0.766875	0.93268	0.80153	0.481275	0.663505	0.785398	0.785398	0.746899	0.713724	0.659058	0.692268	0.638116	0.864677	0.599314	0.640522	0.708168	0.698758
Arenysaurus_ardevoli	1.02133	1.1731	1.5708	1.13726	1.07386	1.09412	1.23096	0.982794	1.08952	1.06435	0.977597	0.997593	1.16774	1.15026	1.10715	1.01568	1.00685	0.937744	1.09412	0.818756	0.713724	0.387597	0.729728	0.955317	0.746899	0.785398	0.830916	0.830916	0.830916	0.830916	0.897445	0.746899	0.809217	0.830916	0.830916	0	0.61548	0.76158	0.693981	0.76158	0.665196	0.673352	0.684719	0.599314	0.701674	0.542639	0.659058	0.61548	0.599314
Brachylophosaurus_canadensis	1.00685	0.995205	1.08952	0.971482	1.03038	0.930274	1.1832	0.974053	0.997593	1.00685	0.940025	0.927295	1.12296	1.07991	0.940025	0.886077	0.955317	0.886077	0.943176	0.755969	0.713724	0.930274	0.827113	0.869122	0.785398	0.75907	0.830916	0.848062	0.800552	0.872038	0.869122	0.814827	0.698758	0.816669	0.785398	0.481275	0.638116	0.69109	0.582941	0.768153	0.671513	0.643501	0.803921	0.582941	0.785398	0.61548	0.713724	0.590873	0.704399
Maiasaura_peeblesorum	0.955317	1.12296	1.5708	1.0697	1.06435	0.977597	1.5708	0.923511	1.07991	1.15026	1.0472	0.982794	1.23096	1.0697	1.0697	0.930274	1.07991	0.857072	1.16774	0.830916	0.61548	0	0.746899	0.857072	0.729728	0.901832	0.814827	0.785398	0.722734	0.785398	0.869122	0.659058	0.785398	0.722734	0.785398	0	0.659058	0.659058	0.636132	0.722734	0.659058	0.588003	0.684719	0.506445	0.563943	0.563943	0.523599	0.481275	0.523599
Acristavus_gagslarsoni	1.02133	1.08575	1.5708	1.07991	1.03657	1.02133	0.991157	1.0472	0.930274	1.12296	1.06435	1.07991	1.0697	1.13029	1.0472	1.00685	1.0472	0.886077	1.15026	0.746899	0.61548	0.923511	0.729728	0.991157	0.659058	0.785398	0.841069	0.878528	0.841069	0.823898	0.857072	0.713724	0.805404	0.841069	0.916526	0	0.729728	0.684719	0.629015	0.684719	0.708168	0.630771	0.630771	0.654271	0.542639	0.61548	0.701674	0.496932	0.601264
Naashoibitosaurus_ostromi	1.02133	1.11916	1.27795	1.09412	1.0472	1.13029	0.923511	1.08952	0.830916	1.13726	1.06435	1.09412	1.13029	1.07386	1.03213	1.03213	1.10715	0.911738	1.20943	0.640522	0.61548	0.930274	0.665196	0.955317	0.596743	0.684719	0.803921	0.823898	0.841069	0.765393	0.75907	0.713724	0.785398	0.823898	0.901832	0	0.746899	0.708168	0.654271	0.57051	0.601264	0.57051	0.557599	0.692268	0.555121	0.451633	0.61548	0.463648	0.545534
Kritosaurus_horneri	0.991157	1.15026	1.5708	1.13726	1.08575	1.13726	0.886077	1.0697	0.930274	1.10715	1.12296	1.13726	1.10715	1.01568	1.10715	0.977597	1.10715	0.9056	1.1731	0.647285	0	0.830916	0.636132	0.911738	0.5932	0.818756	0.763652	0.763652	0.807144	0.739881	0.729728	0.668964	0.809217	0.807144	0.894969	0.281035	0.763652	0.675828	0.675828	0.599314	0.763652	0.647285	0.675828	0.536061	0.573203	0.433538	0.701674	0.536061	0.630771
Kritosaurus_navajovius	0.955317	0.991157	1.31812	1.0132	1.09984	1.01782	1.0472	1.06106	1.13726	1.02133	1.0472	1.0472	1.12296	1.0472	0.901832	0.857072	0.911738	0.94431	0.93268	0.684719	0.841069	0.785398	0.785398	0.823898	0.706119	0.706119	0.755969	0.785398	0.814827	0.80153	0.823898	0.75204	0.736935	0.814827	0.755969	0.501093	0.626486	0.69109	0.647285	0.698758	0.785398	0.668964	0.766875	0.5932	0.673352	0.57051	0.713724	0.403057	0.736935
Gryposaurus_latidens	0.982794	1.08575	1.5708	1.0472	1.0132	1.07386	1.02133	0.982794	1.16774	1.00685	1.07991	1.03213	1.12296	1.06106	1.01568	0.955317	0.977597	0.940025	1.02133	0.684719	0.713724	0.361367	0.785398	0.901832	0.713724	0.811726	0.765393	0.805404	0.845543	0.807144	0.864677	0.61548	0.807144	0.805404	0.765393	0	0.659058	0.725253	0.701674	0.693981	0.785398	0.665196	0.713724	0.630771	0.481275	0.447832	0.57964	0.549467	0.659058
Gryposaurus_notabilis	0.955317	0.986422	1.5708	1.0472	0.927295	1.02133	0.886077	0.930274	1.00685	0.991157	1.07991	1.03213	0.977597	0.9056	0.955317	0.857072	0.997593	0.850802	0.971482	0.659058	0.563943	0.523599	0.665196	0.857072	0.542639	0.811726	0.684719	0.684719	0.765393	0.701674	0.735314	0.403057	0.807144	0.765393	0.765393	0	0.701674	0.743683	0.725253	0.584374	0.807144	0.57964	0.665196	0.630771	0.387597	0.361367	0.729728	0.50974	0.684719
Gryposaurus_monumentensis	1.0472	1.11684	1.30964	1.14062	1.03793	1.0697	1.26452	1.01568	1.08952	1.24037	1.0472	1.06106	1.16774	1.15026	1.08575	1.0472	1.16774	0.930274	1.1832	0.785398	0.61548	0.930274	0.735314	0.886077	0.785398	0.911738	0.920365	0.920365	0.80153	0.802643	0.894969	0.713724	0.766875	0.852264	0.920365	0.403057	0.907292	0.893378	0.736935	0.749653	0.736935	0.725253	0.803921	0.650432	0.735314	0.659058	0.857072	0.545534	0.75204
Willinakaqe_salitralensis	1.0472	1.10715	1.5708	1.09412	1.02526	1.10715	0.955317	1.02816	1.02816	1.07991	1.03213	0.991157	0.991157	1.0472	1.06435	0.955317	1.02133	0.940025	1.08575	0.668964	0.61548	0.869122	0.706119	0.841069	0.61548	0.818756	0.805404	0.805404	0.823898	0.765393	0.785398	0.563943	0.785398	0.845543	0.845543	0.403057	0.743683	0.725253	0.746899	0.61548	0.765393	0.536061	0.725253	0.588003	0.555121	0.463648	0.668964	0.57051	0.692268
Secernosaurus_koerneri	1.0697	1.08575	1.28976	1.10715	1.0472	1.07386	1.0472	0.977597	0.977597	1.0472	1.00685	1.02133	0.982794	1.03473	0.974053	0.955317	0.982794	0.941782	1.05882	0.668964	0.563943	0.923511	0.684719	0.830916	0.61548	0.755969	0.785398	0.821143	0.857072	0.785398	0.785398	0.61548	0.746899	0.821143	0.821143	0.403057	0.692268	0.749653	0.729728	0.684719	0.765393	0.601264	0.743683	0.61548	0.673352	0.463648	0.746899	0.557599	0.766875
Sabinosaur_PASAC_1	1.10715	1.15026	1.5708	1.1832	1.24037	1.23096	1.5708	1.0697	1.5708	1.13029	1.26452	1.26452	1.5708	1.00685	0.911738	0.848062	1.15026	0.977597	1.02816	0.61548	0.713724	0.684719	0.440511	0.463648	0.490883	0.61548	0.61548	0.673352	0.706119	0.636132	0.713724	0.490883	0.596743	0.673352	0.61548	0	0.573203	0.659058	0.61548	0.555121	0.636132	0.5932	0.563943	0.538663	0	0.408638	0.463648	0.387597	0.636132
Prosaurolophus_maximus	1.0472	1.08575	1.5708	1.09412	1.09858	1.03473	1.0472	1.09412	0.977597	1.07991	1.00685	1.00685	1.13029	1.15026	1.00685	1.00685	0.923511	0.901832	1.11684	0.668964	0.713724	0.739881	0.75907	0.841069	0.636132	0.722734	0.857072	0.893378	0.837215	0.803921	0.894969	0.785398	0.802643	0.857072	0.893378	0.292843	0.729728	0.746899	0.640522	0.692268	0.61548	0.684719	0.684719	0.513586	0.523599	0.557599	0.563943	0.48505	0.677418
Augustynolophus_morrisi	0.869122	0.986422	1.27795	0.955317	1.02816	0.955317	1.0697	0.930274	1.08952	0.974053	0.991157	0.971482	1.0697	1.03473	0.897445	0.857072	0.901832	0.901832	0.927295	0.785398	0.61548	0.857072	0.869122	0.869122	0.809217	0.659058	0.768153	0.785398	0.802643	0.845543	0.835482	0.713724	0.684719	0.785398	0.713724	0.563943	0.563943	0.663505	0.55298	0.701674	0.708168	0.630771	0.746899	0.563943	0.735314	0.420534	0.75204	0.436287	0.654271
Saurolophus_angustirostris	1.0697	1.19257	1.5708	1.1832	1.08952	1.19257	0.982794	1.12296	0.977597	1.1731	1.11916	1.13029	1.15026	1.07386	1.09412	1.0472	1.16774	0.969532	1.21705	0.785398	0.713724	0.869122	0.76158	1.02133	0.652251	0.785398	0.841069	0.841069	0.857072	0.803921	0.830916	0.75204	0.862628	0.878528	0.955317	0.281035	0.765393	0.766875	0.713724	0.629015	0.729728	0.659058	0.668964	0.575591	0.538663	0.397699	0.668964	0.511973	0.62762
Saurolophus_osborni	0.982794	1.03657	1.30025	1.02133	1.0472	0.982794	0.930274	1.06106	0.955317	1.06106	1.07386	1.08575	0.977597	1.0472	0.986422	0.969532	0.977597	0.852264	1.09858	0.848062	0.785398	0.785398	0.763652	0.982794	0.61548	0.864677	0.816669	0.848062	0.816669	0.802643	0.862628	0.785398	0.852264	0.816669	0.911738	0.292843	0.769266	0.718532	0.736935	0.733581	0.75204	0.668964	0.692268	0.638116	0.555121	0.61548	0.713724	0.463648	0.718532
Kerberosaurus_manakini	0.857072	1.08952	1.5708	1.0697	1.13726	1.0697	0.785398	0.982794	0.955317	1.0472	1.10715	1.10715	1.5708	0.982794	0.955317	0.785398	0.955317	0.886077	1.08952	0.563943	0.463648	0.713724	0.523599	0	0.321751	0.523599	0.636132	0.636132	0.636132	0.5932	0.588003	0.61548	0.636132	0.636132	0.696698	0.292843	0.636132	0.523599	0.506445	0.433538	0.573203	0.636132	0.573203	0.433538	0.440511	0.433538	0.523599	0.261157	0.447832
Kundurosaurus_nagornyi	1.5708	1.5708	1.5708	1.5708	1.5708	1.5708	1.5708	1.5708	1.5708	1.5708	1.0472	1.0472	1.5708	1.5708	0.955317	0.857072	1.5708	0.857072	1.5708	0	0	0	0	0	0	0.523599	0.490883	0.490883	0.490883	0.490883	0.61548	0	0.61548	0.490883	0.490883	0	0.339837	0.490883	0.490883	0.490883	0.490883	0.490883	0.490883	0	0	0.339837	0	0.490883	0.490883
Edmontosaurus_annectens	0.955317	1.03657	1.30964	1.00029	1.01181	1.02526	1.1832	0.955317	1.22069	1.03473	1.00029	1.0132	1.12296	1.0697	0.971482	0.927295	0.977597	0.920365	0.943176	0.75204	0.785398	0.746899	0.807144	0.901832	0.835482	0.75907	0.785398	0.816669	0.848062	0.872038	0.869122	0.722734	0.749653	0.816669	0.754128	0.640522	0.61548	0.785398	0.638116	0.841069	0.821143	0.708168	0.803921	0.61548	0.785398	0.563943	0.818756	0.436287	0.785398
Edmontosaurus_regalis	1.00685	1.05882	1.27795	1.06106	0.991157	1.00029	1.27795	0.955317	1.13726	1.06435	0.835482	0.835482	1.0472	1.09681	1.00685	0.894969	0.823898	0.893378	0.916526	0.684719	0.841069	0.823898	0.735314	0.886077	0.785398	0.659058	0.75204	0.75204	0.718532	0.768153	0.763652	0.722734	0.654271	0.75204	0.718532	0.588003	0.677418	0.749653	0.50413	0.668964	0.713724	0.599314	0.785398	0.718532	0.722734	0.719994	0.739881	0.440511	0.713724
[truncated: 40 more columns]

## Sheet: 5.PC_SCORES_GED
	pc1	pc2	pc3	pc4	pc5	pc6	pc7	pc8	pc9	pc10		pc11	pc12	pc13	pc14	pc15	pc16	pc17	pc18	pc19	pc20	pc21	pc22	pc23	pc24	pc25	pc26	pc27	pc28	pc29	pc30	pc31	pc32	pc33	pc34	pc35	pc36	pc37	pc38	pc39	pc40	pc41	pc42	pc43	pc44	pc45	pc46	pc47	pc48
Orodromeus_makelai	-2.53962	-3.0665	-0.927685	0.277517	1.45869	0.991019	-1.17158	-0.0570412	-0.103156	-0.665526		0.0679827	-0.372797	0.0944467	-0.878601	0.517433	-0.515196	0.375536	0.34144	0.355903	-0.856411	-0.575715	-0.590092	-0.681674	-0.978708	-0.380437	0.590061	0.999522	-1.65203	0.580454	1.41292	0.0349354	-0.799625	1.80641	0.492722	0.180282	0.751597	0.00208215	-0.546584	1.6946	0.542215	-0.12263	-0.462013	3.44762	-1.24801	0.346789	-0.8396	1.14236	1.94345
Haya_griva	-4.21187	-3.81468	-0.619799	-0.917371	0.510771	0.66235	-1.72901	-0.548907	0.247798	-0.433559		-0.525415	0.608628	-1.01967	1.2045	-0.99334	-1.27149	-0.352544	-0.176299	-0.289322	-1.97846	1.16557	0.128954	-0.989189	-0.0963135	-0.320201	0.322395	0.879404	0.0566691	0.312502	-0.786937	-0.286457	0.252626	-0.473579	-0.168279	-0.674126	-0.0559719	0.20979	-0.243701	0.189874	-0.0500812	0.693567	-0.275072	-0.681647	0.752819	-0.518125	-0.579272	0.553867	0.407461
Jeholosaurus_shangyuanensis	-3.30431	-2.16661	0.421333	0.372393	-1.07005	-0.843037	-0.45596	0.834182	-1.39793	-1.51299		-0.33976	-0.630994	-0.200078	0.842973	2.13571	1.13522	-0.476992	0.431932	-0.585607	0.816465	0.528317	-0.98435	0.985056	1.14931	-1.17367	-0.71772	-2.11236	-0.143803	0.216065	1.99298	1.49172	-2.039	0.453268	0.268202	-0.725694	-1.00202	0.637368	0.913506	-0.222424	2.40861	0.0451544	1.75686	0.492934	0.166325	0.911882	0.458375	0.534281	-0.816821
Changchunsaurus_parvus	-3.81252	-3.64428	-0.263652	-0.420272	1.0741	0.908016	-1.32482	0.483247	-0.381162	-1.0271		-1.16477	1.47492	-1.2684	1.27461	-0.151859	-0.694232	-0.569124	-0.250102	-0.812423	0.0310035	1.04751	-0.0801589	-1.11067	0.115693	-0.224491	-0.246073	0.100044	-0.0871487	-0.200678	-0.882949	0.630341	0.0275564	-0.102825	-0.615392	0.0947325	-0.109213	-1.49751	0.19328	-1.1263	-0.457505	0.0454441	0.632126	-0.500286	0.194815	0.478186	-0.150025	0.429454	0.129703
Hypsilophodon_foxii	-4.21773	-4.38289	-1.08705	0.292513	0.0570185	1.77346	0.891765	-0.575019	-0.782821	0.62295		0.22422	0.96677	-0.674919	-0.9039	-1.5766	-1.78869	1.12711	0.343126	0.411739	0.321706	-0.507774	0.662852	0.342575	-0.153912	0.140039	-0.353156	-1.06325	0.481459	-0.102696	0.830911	0.220425	1.26069	0.291718	-0.279427	0.219141	-0.948506	0.743836	0.169123	1.1974	0.279086	0.1438	-1.0125	0.586878	0.374431	-0.457426	1.46019	-1.18709	-0.515113
Thescelosaurus_neglectus	-4.0014	-4.17339	-0.37752	-0.271732	0.45041	1.37303	-1.32391	0.491539	0.819378	-0.297809		0.0166365	1.04483	-0.664451	1.01975	-0.842283	-1.25685	-0.726133	-0.904317	0.19294	-1.24158	1.42264	-0.596804	-0.860211	0.635117	-0.096582	0.329916	-0.250029	-0.130753	-0.473915	-0.907492	-0.0459359	-0.0802118	-0.762372	0.728505	-0.496478	-0.120051	-0.375389	0.0341199	-0.741347	-0.651406	-0.0869992	0.416916	-0.623664	0.0698286	0.273322	-0.649171	-0.149612	-0.289756
Parksosaurus_warreni	-2.39573	-1.7241	-1.88413	-0.0540405	0.328563	-0.685678	0.516017	0.506095	-0.0671118	1.9022		0.557842	-1.03242	-0.93551	-0.504946	0.293152	0.750551	0.532974	0.122885	-1.95075	-0.694579	-0.0880624	-0.530681	0.652341	0.0099922	-0.741855	2.02804	-2.10491	0.724153	-1.36034	-0.668396	0.139239	-0.97514	-2.29039	0.395457	-0.247239	0.38543	0.198045	-0.214071	-0.0417014	0.26483	-1.55021	-0.606872	-1.59988	-2.23033	0.789338	0.600779	-0.666491	1.41742
Gasparinisaura_cincosaltensis	-3.05709	-2.61977	-0.0550551	0.381373	0.373164	1.13582	-0.0887404	-0.337939	-2.15854	-1.20682		-0.212484	0.633142	1.37775	-1.7456	-0.874397	-0.658299	0.86817	-0.199924	1.70764	1.06593	-0.710707	-0.482261	1.44459	0.01255	1.14128	-0.0827093	0.709742	0.146098	-0.322702	0.629016	0.71995	0.638409	0.306267	0.811377	1.36793	1.83159	1.21346	0.195774	-0.736652	0.0501815	-1.31592	1.54397	-1.39104	0.343473	0.946853	2.15682	0.895767	-0.255896
Anabisetia_saldiviai	-2.60857	-3.11051	-1.79325	0.389032	-0.811587	-0.167683	-0.805109	1.57641	-0.626265	0.341168		-0.220974	-0.436727	-0.245124	-1.30539	0.280629	0.723527	1.7301	-0.264249	0.49489	1.5595	1.24054	0.0907727	-0.166759	1.59542	1.07343	0.635844	1.5638	1.20363	-0.532741	-0.882767	0.8338	-0.150783	-0.321195	-0.867026	0.823594	0.150671	-1.19251	-0.395974	-0.0298998	-0.927858	0.552274	-0.497787	0.994909	-0.02506	-0.946303	-0.955793	-0.914213	-0.416983
Rhabdodon_priscus	-3.84761	-1.74187	0.34292	-0.207665	0.805139	-1.87135	0.238398	0.233695	1.4666	0.110064		0.948819	-0.170926	0.235225	0.252181	0.359345	-1.46539	0.685746	0.666778	1.99008	0.142659	-1.87856	0.427759	1.38878	-0.803165	-0.782741	0.933694	1.20742	0.577014	-0.327798	1.3614	-1.3179	0.679257	-0.0174749	-0.0237903	0.511625	1.64501	0.437283	0.449125	-0.353713	1.41858	0.548243	0.425608	-0.534215	0.541961	-0.561885	-1.35115	-1.04805	-0.967933
Mochlodon_suessi	-2.83626	-0.652599	1.4585	1.53424	-4.41182	1.38449	0.445133	-1.51277	0.325514	1.78333		-0.77371	1.35956	1.45807	-0.433264	-0.600585	1.51371	-0.151861	-0.352601	-0.315815	-0.516733	-0.364839	-0.262859	-0.472	0.187556	-0.866763	-0.0180268	0.456876	0.40886	0.426479	-0.281189	-0.189333	0.499276	0.512391	-0.122432	-0.198415	-0.43866	0.266033	-0.236254	0.159328	0.735346	-0.0438568	-0.0805783	-0.169201	0.208112	0.156733	-0.38367	0.695603	0.458906
Mochlodon_vorosi	-3.02243	-0.678697	1.53803	1.35307	-4.2227	1.29036	0.629608	-1.78696	0.639646	1.97718		-0.921521	1.33683	1.51021	-0.414472	-0.604562	1.31517	-0.910146	-0.747602	-0.672984	-0.517151	-0.125066	-0.176676	-0.0939388	0.68503	-0.557979	0.107873	0.72832	0.375959	0.651891	-0.148888	-0.845916	-0.102662	0.026009	0.431462	0.202403	-0.387378	-0.039597	-0.233297	-0.336939	0.566955	0.0211053	0.254476	-0.0717105	-0.0430277	0.407457	-0.300194	0.0965044	0.543039
Zalmoxes_shqiperorum	-3.07803	-0.313977	-0.593549	-0.388427	-0.445564	-0.170885	0.415609	0.484666	2.00521	2.08553		1.73479	0.186129	-0.354282	-0.133327	-1.13407	-0.0698534	0.0314577	-0.441628	1.03608	-0.0586215	-2.20959	0.492275	0.0412958	0.818696	0.819878	-1.10316	-0.792004	-0.791001	1.31911	0.998704	0.364003	-0.684382	-0.45439	-2.41739	-0.426862	-0.670899	0.868299	-0.122799	0.658754	-1.96889	0.306478	2.73904	-0.853236	-0.487435	-0.042668	-0.4451	0.000163876	0.994556
Zalmoxes_robustus	-4.58444	-0.682224	-0.701054	-1.44969	0.374472	-1.37609	1.19988	-0.355574	-0.0239025	0.530038		0.187362	-0.514278	0.980993	-0.469984	0.921352	0.404426	1.01756	-0.657093	-1.22063	-1.24792	-0.0184904	1.22621	1.72072	-0.438182	0.395039	-1.02503	-1.00779	-0.825991	0.360628	0.868207	-1.38363	0.112867	-1.85502	-0.117576	-1.80291	-0.0178864	1.24999	-1.64268	0.893291	-0.553457	0.758828	-1.42127	1.38791	0.855075	-0.361039	0.27991	1.17571	-0.959672
Tenontosaurus_tilletti	-3.52232	-1.12243	0.697055	-0.058653	-0.180717	-1.96435	-0.603141	-0.000224971	-1.29975	-0.205847		-1.61912	-1.15218	0.650581	-0.773647	0.326848	3.43122	-0.0464094	0.370013	-1.08635	1.85885	-0.61832	0.427187	-1.22339	0.681666	0.871116	-0.0382193	-0.595524	-0.615452	-0.750849	-1.20769	0.997468	-0.818073	-1.05866	-0.481386	0.946223	0.905671	-0.486382	0.345591	0.209302	-1.21642	0.595612	-0.551944	0.30157	0.935838	-1.4759	0.453487	-0.906272	-0.172874
Tenontosaurus_dossi	-3.62799	-0.0358946	0.600249	-1.04287	1.66898	-1.74888	-0.218436	0.33347	0.347356	-1.20306		1.04944	-1.54501	0.145908	-0.0388305	0.9042	1.561	-1.12557	0.702808	0.0792311	-0.540598	-1.20412	-0.807366	-0.272722	0.363127	-0.0533796	0.33224	0.68365	0.724087	2.34955	-1.76911	-0.922467	0.581326	1.06723	0.354613	0.143172	-1.91935	0.614887	-0.599139	0.238358	-0.923642	-0.570122	-0.585515	-1.36496	-1.03746	0.880339	0.219223	1.50509	0.244581
Valdosaurus_canaliculatus	-2.57982	0.709943	0.899753	0.796603	-0.52865	-0.700098	-0.408744	0.326143	2.17594	1.70802		0.394482	1.16049	0.0502212	0.372947	-1.44698	-0.560585	-0.332921	-0.611791	0.0581553	1.23445	-0.338581	0.198204	0.56824	-1.66524	-0.0733257	-1.09694	-1.09156	-1.48482	-0.974333	0.0702735	0.231741	-1.69953	1.21099	0.945106	-0.627977	0.402672	-0.801399	1.77442	-1.21779	-0.0944641	0.519824	-3.21037	-0.272641	0.148298	-0.79948	0.190115	-0.00875146	-1.4973
Dryosaurus_altus	-3.86849	-1.206	-0.374762	-0.461274	0.699222	-0.480423	0.834703	1.83011	0.726041	0.704089		2.01394	-1.92463	0.688259	0.408258	1.48474	0.740061	-0.558368	-0.0467684	0.744694	0.933421	-1.12674	1.48808	-0.59412	0.129227	0.661052	-0.871897	1.81024	0.74537	0.0632351	0.47801	0.29524	0.88865	0.423238	-0.255355	0.353386	-1.62959	-1.26128	-0.442013	-0.55647	0.599588	0.360283	-0.606134	0.207281	-0.57583	0.874604	-0.661154	-1.76703	-0.110562
Camptosaurus_dispar	-4.64199	-1.31684	2.0201	-0.726393	1.59716	-1.59161	-0.0585204	-1.13768	-0.648123	-1.3033		1.11622	-1.51582	-0.0172468	-0.096836	0.923075	0.443538	-1.06315	0.0993126	-0.118035	-0.501067	0.281789	-0.514463	0.78874	-1.9086	-1.16239	-0.418667	-1.28087	-0.0698713	-0.315075	-1.16464	-0.527735	0.69803	1.45499	0.702095	-0.176268	0.331132	-0.464018	0.67673	-0.700415	-0.326174	-0.520938	-0.0210858	-0.47812	-0.344839	-0.855075	-0.0988008	0.549399	-0.777796
Uteodon_aphanoecetes	-1.10475	0.708649	0.391038	-0.602298	-1.56346	-1.02913	-0.353076	-2.60256	-0.129791	-0.836612		0.54079	-0.0287905	-1.20688	0.572527	0.453541	0.381921	0.637174	1.47768	-1.09925	1.61389	2.34289	-0.170884	-0.618516	-2.43451	0.605393	-1.09882	0.315465	0.907622	-0.218089	-0.0746245	-1.17916	-0.197828	0.945935	-2.11454	0.838213	0.129629	0.87925	0.0110584	1.36984	-1.32554	-0.662605	0.557406	0.99209	0.381821	-0.189715	0.77269	0.305998	0.201002
Hippodraco_scutodens	-1.24177	0.794935	-0.149622	-0.00971037	-0.881416	0.671908	0.139444	-0.234951	0.36392	-1.32589		0.408729	0.0490025	0.611693	-0.504239	-0.41759	2.11682	-0.482945	-0.892077	0.246625	-0.370737	-0.178934	1.35741	-0.86509	-1.87056	1.48186	-0.189333	-1.50037	1.78448	-0.0544359	0.55779	0.381229	0.991505	-0.191671	1.2109	-0.420173	0.844686	-0.552073	-1.26514	1.57691	0.310914	1.53585	-0.715556	-1.89717	1.1691	1.28094	-0.131697	-0.159816	0.440674
Iguanacolossus_fortis	-1.48577	0.0989865	0.0612123	0.682584	0.0154052	-0.812108	0.482858	-0.827841	-2.20579	0.606532		0.0205973	-0.389456	4.13544	1.50192	0.83247	-1.22876	-0.338202	0.33002	0.600823	0.447905	1.01182	-0.0208333	-0.317363	0.313889	0.984451	-0.110018	0.0791762	-1.26123	1.18526	0.287924	-2.08881	0.0727623	-0.743619	-0.252415	0.680784	1.28371	-1.20575	1.93147	-0.744336	-0.097256	2.27899	0.00465711	-0.308402	-1.11652	0.462534	-0.33642	0.122395	1.02712
Lanzhousaurus_magnidens	-1.76399	2.20273	0.0214459	-1.15074	-1.70175	-0.384611	0.957438	-0.00539764	-1.13998	0.322144		0.917666	-1.14777	-0.962629	1.90264	0.974201	-0.905862	1.42071	0.747438	-0.362509	-0.016437	1.06147	0.266495	-1.30395	-1.33458	0.192055	0.121343	0.378522	-1.28792	0.41275	-0.0610789	0.963522	1.06567	-0.0951479	0.0656706	0.613772	-0.920166	-0.207946	-1.96586	-2.04482	0.583242	0.312738	0.938363	-0.415406	1.07311	1.07398	-0.200881	-0.293534	-0.637603
Kukufeldia_tilgatensis	-2.01613	0.278473	1.37869	-0.37585	-1.13684	-1.03745	-0.270854	0.0185092	0.931716	-1.22976		-1.26173	-0.576181	-0.229466	0.323333	-1.27713	0.643433	0.166136	0.106741	-2.67997	-0.402838	-1.6264	0.556172	0.895991	-0.582309	0.373886	1.12533	1.4789	-1.64845	-0.560698	-0.604533	-0.22173	0.233588	-0.944039	0.96344	1.62871	-0.626329	0.661068	1.45644	0.1725	1.07593	-0.27181	2.03969	1.37085	-0.281058	-0.719284	0.324434	-0.352316	-0.359211
Batyrosaurus_rozhdestvenskyi	-1.08719	0.909343	-1.05467	-1.45286	-1.21761	-1.71668	0.54767	0.287993	0.715333	1.25302		-1.41281	0.0125022	-0.692758	2.02455	-0.0452368	-0.101472	1.18085	1.77751	0.323477	0.941226	-0.56111	-0.961023	-0.084383	1.5397	1.3126	1.81988	1.13547	0.402446	0.405908	0.250872	1.38059	0.243684	0.491139	0.510386	-0.608041	1.54027	0.730666	0.373196	0.611038	0.00597989	-1.47411	-1.41102	-0.54519	0.666352	0.0661212	-0.462562	2.45215	0.0458097
Hypselospinus_fittoni	-1.12536	2.38185	1.036	1.18583	-0.602679	-1.01472	-1.56	0.141702	-0.619746	0.397657		-0.373988	0.462064	-0.44803	0.502181	-0.647327	-0.202311	1.32935	1.47975	2.14519	0.741604	0.458046	0.939332	-0.881672	-1.11201	-2.66719	0.120571	-0.427556	-1.07713	1.2488	-0.812117	0.576215	0.723342	-1.85231	2.32063	-0.241739	0.639073	-1.18676	-0.560919	0.98247	0.178217	-0.498733	0.544433	0.111266	0.149622	0.369498	0.685972	-1.41299	0.765642
Ouranosaurus_nigeriensis	-2.70675	3.73394	0.630802	-0.876992	1.59275	0.574987	1.23987	0.855173	-1.3378	0.484555		-0.735586	0.575764	-0.839902	-0.319536	0.0782322	-0.626473	0.497817	-0.228	0.822205	0.32143	0.545964	-0.0520998	-0.51584	1.0355	-0.652953	-0.445742	0.00946117	0.474921	-0.237823	-0.0758393	-0.0605402	-0.527462	0.118104	0.337037	0.473869	-0.616871	-0.416891	0.234657	1.38574	-0.0966848	0.92794	0.412042	0.0510712	-0.852313	-0.0627737	0.00634769	-0.592193	-0.0779712
Iguanodon_bernissartensis	-3.10466	3.4399	0.494272	-1.23088	0.90391	1.1019	1.85486	0.16612	-0.334338	1.06528		0.259979	-0.0216998	-0.41872	-0.0344957	0.45326	-0.090061	0.806623	-0.663656	-0.278222	-0.786073	1.40218	-0.181994	0.77201	-0.823146	-0.465102	-0.0721504	0.263215	0.351068	-0.0942153	0.179921	0.750188	0.515515	0.41919	0.5752	-0.437107	0.433692	-0.676782	-0.0496855	0.486284	-0.186215	-0.338211	0.319708	0.664229	-0.480885	-0.615479	-0.106174	0.16491	-0.333471
Mantellisaurus_atherfieldensis	-2.85062	2.97435	0.935795	-0.58493	0.416913	2.17987	0.87942	1.77921	1.09209	-0.0375963		1.07822	-1.20908	0.40032	-0.637609	-0.0165799	-0.132426	-1.34156	-1.69589	-0.624164	0.0404374	0.909615	-0.103344	0.411834	-0.628926	0.192193	1.19828	0.566905	-0.317339	-0.726281	-0.433138	1.03575	-0.320121	0.577371	0.313171	-0.445369	0.492909	0.671372	0.197739	-0.7803	0.0316415	0.342997	0.622609	-0.0851601	0.704141	-1.31986	0.108076	0.383084	1.17963
Proa_valdearinnoensis	-2.39625	3.60898	-0.416775	-0.996131	-0.475249	-0.706243	0.254032	-0.0347285	-0.882832	0.661561		-0.0282276	-0.604844	-0.0404855	0.088438	0.755249	-1.43423	-0.849723	0.264389	1.33165	-0.5187	0.516873	-0.440321	-1.97851	1.49429	1.08159	0.314091	-0.181792	-0.950927	0.230946	0.830858	0.459653	-1.83835	-0.21236	0.529075	-0.732315	1.12045	0.778341	-0.642637	1.00666	0.0758272	-0.340022	0.271776	-0.917359	0.233945	-1.32266	0.64038	-0.206525	-0.0453482
Jinzhousaurus_yangi	-2.45241	2.72617	0.268712	-1.72449	-0.866986	0.835984	0.437182	-0.942372	0.417025	0.327239		-2.05387	1.21906	-0.335082	0.113772	1.08908	0.476275	0.0528892	-0.0583816	0.112783	-0.296715	0.613895	-0.164161	0.914299	-0.216244	0.190088	-0.19071	-1.18143	0.461603	0.988051	1.06565	0.96888	1.51109	1.359	-1.60732	-0.604973	1.46741	-1.85729	0.77311	-0.814568	-0.75108	-1.44192	0.11653	0.957288	-2.03234	1.14824	-0.670891	-1.02461	0.151866
Bolong_yixianensis	-1.42081	1.22176	0.633752	-0.609896	-0.23946	1.16085	1.35739	-1.83518	-1.75065	0.0168862		0.350615	-0.611373	-1.20049	-0.730503	-0.364586	-0.0240072	-0.85988	-0.519033	1.23806	-1.3453	-0.930819	0.88795	-1.5315	1.06453	-0.370913	-0.263174	-0.316373	1.5145	-0.287842	0.149388	-0.387219	-1.75755	0.809559	-0.336047	-0.0589674	-0.479187	-0.854752	-0.529757	-0.149389	0.8352	-1.5455	0.461943	0.303161	0.422911	-1.14386	-1.08658	0.0360426	-2.17922
Altirhinus_kurzanovi	-1.53388	2.53541	2.16461	0.0359462	-0.293724	-0.226645	-1.69257	-0.653369	0.51647	-3.07014		-2.03304	-0.0790341	-0.570717	-0.363337	-0.0973743	-0.679894	-2.58751	0.795514	1.20131	-0.437706	-1.86188	-0.443353	-0.244342	1.20609	-0.137099	0.233352	-1.13925	-0.311554	-0.60511	-0.225685	0.14865	0.595388	0.252233	-1.95595	0.0296892	0.514832	-0.0177305	0.195853	-0.0572652	-0.234234	0.553988	-1.31965	-0.00230151	0.00922036	0.0743032	0.163208	-1.07087	0.920218
Xuwulong_yueluni	-2.71771	3.34627	0.909644	-0.4706	0.817708	2.24772	1.29895	2.08656	-0.0784504	-0.235756		-0.206001	0.245563	0.0961692	-0.373061	-0.550942	-0.272739	0.211817	-1.4057	-0.882125	1.65511	0.99919	0.368852	0.953393	-0.665992	0.310829	0.562338	-0.0918138	-0.361033	-1.09589	0.14269	0.313503	-0.289082	0.0449139	0.111325	0.305786	0.0894762	0.880171	-0.209251	-0.516269	-0.356691	0.352768	0.360537	-0.0322399	-0.0686524	0.365484	-0.457852	0.508464	0.478543
Equijubus_normani	-2.55106	3.15484	2.55153	0.367817	1.37493	0.508776	0.688011	0.168171	-1.14289	-1.5259		-1.02947	0.675774	-0.58271	-0.268644	-1.62174	-0.915768	-0.34035	0.198335	0.139912	0.537376	-0.664664	-0.333767	0.194462	0.465633	-0.765721	-0.00237023	0.584433	0.277078	-0.420357	-0.816923	-1.0087	-0.740566	-0.448184	0.179866	1.06245	-1.07846	1.08517	-0.0902137	1.84709	-0.122257	0.443411	-0.713221	-0.155465	0.381216	0.657656	-0.348759	0.116195	0.534331
Gongpoquansaurus_mazongshanensis	0.400532	0.742099	-0.833716	-0.749616	-0.668654	-0.631289	-0.122823	0.83965	1.45474	-0.644546		-0.937293	0.298502	0.0851214	-0.119999	0.625256	-1.00882	-0.281505	0.138225	1.57147	0.122666	-0.0605096	-0.0552841	2.00279	-1.19766	-0.700734	-0.0037678	-0.108073	1.60669	0.228251	-1.76961	-0.459771	-0.865213	-2.15326	-2.56183	-1.55497	0.211739	-0.177047	0.413682	-0.394781	0.444619	-0.11643	0.978877	0.6253	1.1389	-0.506868	0.554594	0.094988	0.556947
Probactrosaurus_gobiensis	0.1292	1.68433	0.577267	2.84155	1.44855	-0.898424	-0.364323	-0.286653	-1.56352	-1.26972		2.83927	1.96039	0.680411	0.115487	-1.75446	0.676086	2.46554	-0.445455	0.433169	0.921976	-0.513978	-0.28358	-0.58972	-0.991644	0.0818844	0.937243	-1.07958	1.28098	0.992936	-0.844764	0.569573	-1.18922	-0.37188	-1.0057	-0.0502269	-0.14935	0.926927	-0.303786	-1.31024	1.25461	-0.844847	-1.06129	0.657911	0.163591	0.681926	-2.03056	0.136657	1.07402
Jeyawati_rugoculus	-1.4099	2.39327	-0.575845	0.174938	1.71882	-0.476643	0.817681	2.24999	1.61633	1.24887		-1.19059	2.57766	-1.39266	0.321271	0.365894	0.621731	-0.382732	0.759721	-0.117889	0.864174	-0.384932	-0.54257	-0.104082	0.941766	-0.0845975	-0.685896	0.522079	0.348575	0.54241	0.556044	-1.85194	0.548792	-1.36924	0.077859	0.433331	-0.718036	-0.794726	-0.111509	-0.595426	0.313238	-0.00155138	-0.543631	1.04593	0.174582	1.38849	2.01228	0.832855	-0.275704
Eolambia_caroljonesa	0.391761	1.94995	0.884428	1.53838	-0.108671	0.679549	-2.80423	-1.50755	2.29635	-0.857328		1.7742	0.462128	-0.269077	-2.10568	2.74797	0.311099	1.16648	-0.30485	1.01574	-0.679526	1.13676	1.27471	-1.2497	1.00449	0.102039	0.358082	0.166	-1.46381	-1.52221	0.765752	-0.80944	-0.691397	-1.87227	-0.627267	1.0888	-0.315954	0.0184787	0.41183	-0.698882	0.0331173	-0.635611	-0.364275	-0.0755824	-0.0417682	0.750667	-0.865231	1.99605	-0.635279
Protohadros_byrdi	-0.133511	2.28783	-3.00505	0.86437	0.642634	-0.901099	-0.724564	-1.87546	1.92683	0.130232		-0.835614	-1.15555	-0.947149	-1.52325	0.319992	0.0265087	-0.337313	0.118109	0.256358	-0.435435	0.628078	0.54219	-0.715496	-0.0551076	1.09662	0.06072	-0.00685615	1.51172	-0.112838	0.196821	-0.675348	0.6644	0.813189	1.66722	0.884075	0.393363	0.491424	-0.00397028	-1.38106	1.55212	0.714226	0.591324	-0.267728	-0.509286	-1.23164	1.39249	-0.360485	1.83261
Telmatosaurus_transsylvanicus	0.106194	1.89552	-0.914526	2.80969	-2.56315	-0.0683301	-2.35966	1.56004	0.0272428	-1.74249		0.802079	-1.40399	1.26337	2.42478	-0.434387	-0.242992	-1.01659	-0.999715	0.2227	-0.726114	0.258878	0.394359	1.82192	0.387784	-0.57981	1.24379	1.14684	1.08945	-0.821583	1.0335	0.649688	-0.488568	0.562049	0.608076	-0.862006	-0.779541	0.183407	-0.732456	0.637179	-1.55591	-0.257547	-0.4415	1.07713	-0.0269351	1.34647	0.679104	-1.08793	0.111452
Gilmoreosaurus_mongoliensis	0.368472	1.39731	-1.799	1.67631	-0.350508	0.394575	0.0401916	-1.69665	-0.50855	0.520916		2.60416	-0.879937	-2.14455	1.80311	-0.456171	-0.16632	-1.15401	-0.472273	-0.615456	-0.499341	-0.267274	-1.94185	1.27848	-0.638679	1.5439	-1.98809	1.45415	0.771289	-0.904268	-0.0293812	-0.637958	-0.671568	-1.34099	0.219593	0.868666	1.17321	-1.13375	0.981499	0.879228	-0.135531	-0.277191	0.246677	-0.145644	0.143429	-0.15307	-0.380412	-0.0204462	0.364105
Tethyshadros_insularis	0.253262	2.35632	-3.45459	2.51478	-0.654415	-0.104845	-1.41027	0.162751	-1.77927	0.337909		1.31935	-0.137505	0.46799	2.06216	-0.19001	-0.0466764	-0.182921	0.660575	-0.116825	-0.76851	-1.62572	0.279754	0.0592972	0.33171	-0.316125	0.289137	-0.781592	-0.0460133	-0.890914	-0.041251	0.569145	0.845916	0.665958	-0.31653	-0.12424	-0.245465	-0.313202	0.181789	-0.0884482	-0.595241	0.127155	0.0620275	0.347532	0.362231	-0.88773	0.65183	0.949951	-1.17611
Bactrosaurus_johnsoni	0.991545	0.547653	0.24269	-0.0648465	0.948079	-2.52088	0.0810265	1.50479	2.83	-0.20468		2.41847	0.261241	2.89933	-1.79784	-2.12656	-0.118754	0.0736288	0.679989	-1.1051	-1.33773	1.40776	-1.06404	-1.20669	1.24747	-0.753745	-0.9267	-0.200877	0.876381	0.258481	-0.385906	0.790334	0.0628167	1.04687	-0.425647	-0.171976	0.734976	-1.07185	1.07887	0.246375	0.613879	-1.14352	1.26038	0.555518	1.45004	0.0663673	0.857098	-0.655456	-0.275771
Claosaurus_agilis	0.355577	0.748755	-3.3901	-0.0601017	0.615209	0.318554	-0.82455	-2.23452	1.0462	0.475159		0.616606	0.117538	-0.0823153	0.766487	-0.0366713	-0.662682	-0.883173	-0.0380873	-1.18598	0.918787	-0.0129782	0.871505	0.675088	1.9192	-1.5638	0.617207	-2.37089	-0.899455	-0.639205	0.253976	-0.983744	1.42517	1.0908	-0.451009	1.92676	0.469734	0.787081	-1.5502	-0.0476835	-0.0197547	-0.412274	-0.272936	-0.0457065	0.448561	-0.192045	-0.142948	-1.02029	0.0990653
Shuangmiaosaurus_gilmorei	0.818781	2.40858	-1.767	-0.29956	1.0495	-1.27788	-0.994405	-0.882368	0.473648	-0.625756		-0.959642	0.483591	0.604626	0.195924	-2.15181	0.0927897	0.813057	0.0830564	-0.770202	-0.0787021	0.431109	1.20461	1.35842	0.837164	0.448446	-1.03154	-0.154592	-1.16903	-0.461197	-0.298411	1.45714	1.4849	-0.417279	0.166067	0.400085	-1.38182	-0.438281	0.751119	1.06905	0.691861	0.380026	0.82719	-1.03204	-1.59264	-0.0399229	-2.44547	1.11507	-0.762239
Lophorhothon_atopus	-0.0524806	-0.347128	-1.92937	1.40283	0.773625	-1.72468	-0.435227	-1.10952	1.46769	-1.01241		-1.3401	0.942255	0.11896	-0.114911	0.295417	-1.59628	0.139276	-0.949416	-0.766688	0.938053	1.37437	0.650141	-0.626595	-0.101315	1.46582	-1.7501	0.420747	0.0922537	0.987138	0.202058	1.03616	-1.81997	0.902795	0.494877	-0.794417	-1.40823	1.20721	-0.0678084	0.0629449	0.562177	0.230965	-0.650913	-0.307962	-0.566207	0.991031	1.13176	-1.02218	0.230159
Hadrosaurus_foulkii	1.3705	1.17719	0.981416	-0.908959	1.14733	3.10624	-2.96272	1.24	-0.503572	0.217221		-0.586558	-0.882525	0.235655	-0.866408	-0.00322357	0.715087	1.05856	0.965344	-1.03975	-0.472269	-0.996437	1.06458	-0.599158	-0.96716	1.25184	0.0307283	0.472795	0.0242087	-0.994762	1.76664	-0.220669	0.628338	0.550551	-1.25345	-1.0489	-0.739284	-0.0150048	1.46973	-0.345832	-0.0217452	0.0545887	-0.243192	-1.32385	0.665091	0.335632	0.681516	0.161465	0.159274
Eotrachodon_orientalis	0.671023	1.40792	-3.21166	3.14022	0.917028	1.70397	-0.148442	0.707761	-1.43716	0.23871		-0.222435	1.23732	0.383013	-1.12137	1.28248	0.692984	0.269443	-0.600773	-0.0441426	-1.52475	-1.04916	-0.100455	-0.667183	-1.15884	0.0804175	0.177467	-0.111499	-0.234476	1.61358	-1.51282	-0.2452	-0.163883	-0.12305	-0.063391	0.416923	-0.238598	-0.722168	0.743398	0.168576	-0.349743	0.095476	0.697429	0.681944	-0.396598	-0.561683	1.78881	0.398902	-1.63632
Aralosaurus_tuberiferus	2.04221	0.261484	-3.08443	-0.481699	1.69013	0.26215	1.35818	-1.54554	-0.117828	-1.00693		-1.71819	0.817174	0.63797	0.19889	1.11861	2.10162	0.171723	-0.707574	-0.0657883	-0.923545	-0.449988	-1.06326	-0.278288	-0.414077	-1.14438	-0.98926	1.90532	-1.55268	-0.335063	0.251829	0.933357	-0.162785	-0.637712	-0.257678	-1.2443	0.668778	1.13699	0.0587726	0.397028	0.184643	-0.12178	0.0026131	-0.487287	1.15431	0.0387796	-1.25314	-2.24359	0.132983
Canardia_garonnensis	1.76424	0.790008	-1.41667	0.166259	0.246251	1.92153	-1.35271	2.29174	-0.0422084	0.00787923		-2.33391	-1.00178	1.24587	1.06284	-1.40783	0.0779247	-0.433354	2.1555	-0.440859	-0.98311	0.175742	-0.681638	-0.104049	-1.05772	1.68709	-1.08541	-0.986892	0.736669	1.28943	-0.658925	-0.898781	-0.428721	0.0226325	0.108315	0.16793	0.854708	0.521153	-1.42343	-0.508896	0.949597	0.186013	0.242569	0.26753	0.171773	-0.608235	-1.43324	0.565724	-0.911884
Tsintaosaurus_spinorhinus	2.38738	-0.524247	-1.80819	0.0566474	1.23958	0.963313	1.38185	-2.10714	0.0114794	-0.39898		1.0687	1.09721	-0.392112	-1.03622	0.0572378	0.392511	-1.93399	0.212082	-0.74559	1.95786	-1.38698	-0.293968	-0.473475	-1.00043	0.141663	2.19148	0.911728	-1.24141	0.805561	-0.320729	1.32661	-0.63878	0.0605223	-0.395334	-1.23079	0.135784	-0.654774	-0.219226	-0.524125	0.191511	0.77251	0.105804	-0.119678	-0.0995733	0.301592	-0.243664	-0.112441	-0.00578514
Pararhabdodon_isonensis	-0.15834	0.98038	0.617987	1.13333	-0.448089	0.392015	-1.10748	-0.0142336	-0.326565	1.37626		0.556719	-0.706363	-0.43101	-1.5693	-0.48875	0.218787	0.985217	1.07582	0.461716	0.3821	1.32311	-1.69434	1.901	1.07533	1.07069	0.891506	1.20274	-2.68505	-0.475358	-1.905	-1.82969	0.24599	1.88556	-0.872554	-1.86881	-1.08665	-0.564177	-1.51548	0.317096	1.4214	-0.451074	-0.349671	-0.876453	0.178625	-0.132085	0.556721	-1.29862	-0.42982
Charonosaurus_jiayinensis	1.06715	0.0450983	-1.04455	-0.402888	-0.115526	0.838011	-0.0649465	0.654478	-1.22678	0.600025		1.49976	0.566979	0.660552	-2.3403	0.557757	0.0861954	-0.958656	2.88153	-0.717811	-0.139133	0.660698	-2.91446	0.600662	0.565722	-2.38065	-1.51674	0.535331	0.608211	-1.32835	1.18986	1.27155	0.709111	-0.630424	0.0368806	0.409541	-0.0910371	-0.127694	-0.292452	0.228738	-0.453934	1.78031	-0.86862	-0.720006	-0.0324161	0.118424	-0.523204	0.858469	0.423461
Parasaurolophus_cyrtocristatus	1.59625	-0.851144	-0.365611	2.14259	1.22249	-0.49778	0.881786	-0.729966	0.216138	-0.0206192		-2.54617	-2.09818	1.02757	-0.767409	0.165234	0.0733575	0.410878	-1.85343	1.63552	0.602745	0.103226	-0.551787	0.386032	0.939464	-0.15362	-1.49558	0.12108	-0.209512	-0.763574	-0.651034	-0.101914	0.985781	0.174262	0.818461	-0.763125	0.0844315	0.0137584	-0.49647	-0.640878	-1.59292	-1.32823	-0.109853	0.395929	1.00076	0.848535	-0.291154	0.926143	-0.49118
Parasaurolophus_walkeri	1.8586	-0.558987	1.05031	0.957586	1.52247	-0.633607	-0.0942549	-0.138899	-0.489888	2.28743		-2.04163	-1.19711	-0.930029	0.784286	0.0085215	0.213934	-0.9181	-0.308883	-0.187939	-0.583194	-0.419299	0.957273	-0.582174	-0.30691	-0.683049	-0.555297	1.08371	0.837175	-0.473644	1.06497	0.513231	0.411511	-0.65935	-0.637027	-0.0967538	-0.713672	-0.137799	0.742007	-0.418673	2.38136	-0.724707	-0.605286	-0.283365	0.386171	0.362557	0.129349	0.394473	0.092085
Parasaurolophus_tubicen	2.8751	-1.66117	1.28136	1.57686	1.12432	0.0232438	0.520891	0.629726	1.10915	1.97802		-0.986769	-0.418973	0.146902	-0.182429	-0.578213	0.0975324	-1.25775	3.15207	0.769431	0.0122935	0.412626	0.796643	0.0726057	-0.739616	0.595104	0.472077	-1.31027	0.277233	-0.947308	-0.766733	1.19644	-0.306537	0.411363	0.147824	0.391646	-0.282801	0.759111	-1.15902	-0.424848	-0.594222	1.00051	0.764245	1.56162	-0.576544	0.0528746	-0.616815	0.0418373	-0.229863
Lambeosaurus_magnicristatus	2.44761	-1.15996	2.39787	-0.759296	0.910252	1.13323	1.04467	-1.70533	0.639249	0.743243		0.991753	-0.0926561	0.768402	1.90425	0.273489	0.2217	0.620048	2.08635	0.634731	-1.76131	-0.171576	1.04242	0.0905921	-0.152953	0.364604	-0.744455	0.810185	-0.713505	-1.11549	-0.789215	1.63868	-0.372055	-0.455515	0.210575	0.353787	-0.568481	0.432597	0.635009	0.0462612	-1.0515	-1.03616	-0.39215	0.493262	0.672758	0.246802	1.04492	-0.769754	1.08439
Lambeosaurus_lambei	2.66004	-1.54406	0.420075	2.84338	0.751662	-0.542804	1.05076	0.322689	-0.571226	1.93014		-0.961729	-2.36214	-0.657114	-0.0664858	-1.1816	-0.255421	-0.828864	-1.72225	0.468065	1.06036	0.061189	-0.820577	-0.810484	-1.14891	-1.15053	-0.437539	-0.211015	-0.253864	-0.765372	-0.136719	-0.541954	0.698974	0.0672285	-1.11467	0.219803	-0.029959	-0.0182798	0.370897	0.628746	-0.17416	-0.839416	0.225435	-0.072028	-0.254346	0.538658	-0.243385	0.876144	0.511223
Corythosaurus_intermedius	2.98001	-1.11148	-0.281802	-0.365401	-0.459324	1.48483	0.575185	-0.0770269	0.841389	-2.46921		1.17528	-2.28515	-1.11785	0.521535	-2.44072	1.33836	-0.269056	-0.24291	0.548529	1.53061	1.33869	-0.851255	-0.83018	0.620506	0.311313	0.954323	-0.714735	-0.638981	1.25464	1.46978	-0.762093	1.65011	-1.62384	-0.40477	-1.7052	0.170415	-0.413155	1.04454	0.633751	0.759414	0.214634	-0.12168	0.657256	-0.600652	-0.0710773	0.672569	0.0745945	-0.616309
Corythosaurus_casuarius	2.48192	-1.38529	1.15502	3.39045	-0.345801	-0.201308	0.956006	0.543825	-0.488151	0.616635		-0.0570123	-1.35344	-2.38	-0.612256	0.533698	0.156009	-0.206306	0.445215	0.485913	0.117194	1.00969	1.61699	-0.120156	0.170746	-0.177366	0.581383	-0.491401	-0.543758	0.519221	0.584521	-0.4685	0.0613661	0.393687	0.354469	-1.18894	0.388585	-0.144362	0.64844	0.328473	-0.446119	0.770209	0.858451	-0.328308	0.0854626	-0.542594	-0.474593	0.210149	0.83982
Hypacrosaurus_stebingeri	2.28086	-1.03033	0.229548	2.22075	-0.429841	1.60721	2.54991	0.262226	1.54637	-2.17843		-1.27174	-1.64971	0.0673013	0.0703727	0.596964	-0.852487	2.4163	1.42889	-1.48471	-0.0505556	0.012989	1.22048	0.849582	0.803207	-1.15553	-0.680261	0.24815	0.787872	0.28247	-0.0960872	-0.926202	-1.97431	0.760666	-0.411775	0.718876	1.28112	-0.389051	-0.562843	-0.292391	-0.558445	0.29451	0.150253	-1.84298	-0.323145	0.573946	-0.508368	-0.20763	-0.0722285
Magnapaulia_laticaudus	2.21595	-1.11736	0.623668	0.452469	-0.425475	1.80333	2.38968	-0.406551	1.83026	-1.78085		0.281152	0.155933	-1.10216	1.6532	0.858753	0.571735	2.17847	0.554656	0.152807	-0.704628	-0.931787	-1.07439	0.475298	0.66469	-0.297361	0.606141	-0.417494	-0.147934	0.217128	-0.63968	-0.0890663	-0.553807	0.580877	-0.0647137	0.458265	-0.0853744	-1.27211	0.493797	0.426939	0.65504	1.59167	-0.788779	-0.31323	-0.1756	-0.236304	0.956265	0.146925	-0.743842
Velafrons_coahuliensis	0.875096	-0.689421	-0.938031	0.614395	0.340591	0.228687	1.26443	1.392	-0.0812716	-1.58092		-0.0825544	2.64907	0.693565	1.31786	0.209834	1.27493	-0.779512	1.219	-0.0936688	1.69695	0.33103	0.296831	-0.570305	-0.278236	-0.691172	-0.0657164	0.428115	0.0654754	-0.554351	2.25158	-2.27271	0.252382	0.16202	1.14998	-0.476671	-1.43276	-0.000472032	-0.305547	-1.3656	-1.36903	-2.31796	0.236621	-0.481536	0.435039	-2.7389	-0.692498	-0.0933429	1.16472
Sahaliyania_elunchunorum	2.44469	-0.636438	0.269384	-0.512082	-1.45056	-2.02397	1.15425	-0.394082	0.999448	-1.18703		-0.964431	0.862186	0.498244	-0.964161	0.391954	-0.601123	1.02143	-0.608209	1.11572	-0.922167	0.140076	-0.999921	-0.163899	-0.789287	1.25601	1.56885	-0.267204	1.37916	-1.75131	0.549484	0.494578	0.722852	-0.257242	0.28073	-0.0649988	-1.49361	-1.11512	-0.692722	0.307842	0.190612	0.630451	0.159556	0.585279	-1.42683	-1.66066	-0.0380878	0.802555	0.261023
Hypacrosaurus_altispinus	2.5457	-0.736887	1.67056	1.17705	-0.649507	-1.29799	0.951502	2.37157	-1.54893	0.316797		1.06131	1.0401	-1.97319	-0.165677	0.28032	-0.2051	0.291463	-0.542222	-1.33381	-0.985031	-0.153089	0.129951	-0.696569	1.28963	1.47378	-0.459705	-1.10428	-0.62724	0.797121	0.317264	-0.0580506	1.23713	0.888936	-0.277701	1.11338	0.559403	0.555797	0.821778	0.457149	0.415487	-0.00677375	-0.491221	0.160179	1.48037	-0.2474	-0.594326	-0.500925	0.768895
Olorotitan_arharensis	1.96561	-0.664775	0.652929	1.42122	0.64645	-1.38741	1.67541	-0.0908891	1.58371	-0.363051		0.0689415	1.33864	-0.427258	-0.263966	0.0994907	-0.415438	-1.02871	0.102523	-0.47675	-0.0136742	-0.71641	-0.311829	-0.348628	-1.08588	0.697721	0.199517	0.294323	-0.745934	-0.0721641	0.369612	1.09421	0.527995	0.329283	0.10663	-0.057036	0.868197	-0.842503	-1.18158	0.927856	-0.26011	-0.215081	0.410607	-0.472121	0.570225	0.963357	-0.141757	0.902003	-0.687072
Blasisaurus_canudoi	2.55143	-0.280384	0.335357	0.492122	-1.91129	-3.41889	0.596265	0.577624	-2.62635	-0.730482		-0.490394	1.00105	-0.914889	-1.67508	-0.257207	-1.63245	-0.0759037	0.574978	-0.830855	-1.81924	-0.520763	-0.208929	-0.041213	-0.470889	0.757075	0.0248696	0.41805	-0.169115	-0.944387	0.642119	-0.84568	-0.233431	0.0419067	0.409458	-1.78121	-0.503844	-0.0213709	0.645364	-0.786224	-1.07264	0.531274	0.117155	-0.630674	-0.590564	0.510997	-0.365689	-0.663805	0.229611
Arenysaurus_ardevoli	2.6441	-0.745278	0.762316	0.713755	0.248432	0.0430611	1.31724	0.373818	-0.379917	-0.171336		-0.317948	0.193307	1.69584	1.43438	1.03551	-0.333954	0.00122051	-1.07286	1.43312	-1.06742	0.845883	-0.937021	0.453428	-0.624288	0.0807856	0.674423	-0.708622	-1.10643	0.600355	0.179563	1.5397	0.706681	-0.417344	-1.93022	1.52549	-1.61601	0.863295	-0.443481	-0.360956	0.500843	0.0416016	-0.8584	-1.20409	-0.290376	-1.95671	1.31843	0.178931	0.678326
Brachylophosaurus_canadensis	3.0554	-1.0712	2.31126	0.212652	0.00574894	-0.594997	-0.94669	0.800071	0.175745	-0.635183		0.765068	1.55653	-1.07987	0.318143	1.38092	0.570722	-1.19741	-1.63814	-0.282707	0.136741	1.00145	0.0634761	1.34799	0.981568	0.168342	-0.365378	0.928691	0.428289	1.20805	-0.304114	0.555234	1.2244	-0.280839	0.158487	0.537246	1.51745	0.311177	-0.977247	0.527081	0.709381	0.127506	-0.386763	-0.0895541	0.417484	-0.7045	0.112238	0.0153418	-0.586565
Maiasaura_peeblesorum	2.28663	-0.747372	0.554477	-0.029952	0.298828	0.75217	1.23181	1.13887	-0.298203	-0.200768		0.293936	0.0824889	0.916381	0.132445	1.11479	-0.661375	-1.36024	-0.798498	-0.454843	-1.13629	0.561479	0.230235	0.680914	0.559286	1.78037	-0.296715	-0.860127	-0.443393	0.198598	-0.578272	-0.516397	-0.170012	-0.750261	0.442365	1.23922	0.247904	0.00282854	0.154196	0.462676	0.347422	-1.81931	-1.00305	0.889502	-0.673024	0.618312	-0.851879	-1.05793	0.472723
Acristavus_gagslarsoni	2.99343	-0.871851	-0.618651	-1.17043	-1.07613	0.250156	-0.29997	1.01219	-0.395271	0.270565		0.953247	1.688	-1.05965	-0.367964	1.44847	0.717109	-1.26508	0.593535	1.20283	-0.0421918	-0.147492	1.76168	0.688821	-0.0305088	0.386694	0.217067	-0.340561	-0.564687	-1.11139	-1.62085	-0.341299	0.292595	0.478873	0.368064	-0.58	1.14563	1.14602	0.268153	-0.692241	-0.0654377	0.377349	0.628177	0.649589	0.196419	1.65736	0.151099	0.517277	-0.11237
Naashoibitosaurus_ostromi	2.62869	-0.00691618	-1.67011	-1.52886	-1.97887	-0.0325062	-1.78686	1.26316	-0.773228	0.163359		-0.137293	0.350224	-1.32868	-0.738944	0.894026	-0.099566	0.472976	-0.648583	0.382836	0.511541	-0.647538	0.786602	0.859538	-1.06567	-1.0136	-0.986902	0.884573	0.765219	0.701243	-0.9002	0.530185	0.0398383	0.839856	-0.161463	0.848094	-0.0917442	0.579612	0.846226	0.448658	0.197974	-0.485599	-0.854146	-0.649727	-1.12811	-0.768093	-0.339238	-0.196443	0.27901
Kritosaurus_horneri	2.51959	-0.290406	-0.940712	-2.47218	-0.482005	0.0595729	0.434693	0.43679	0.318954	-0.125123		-0.102615	0.0776558	0.330173	-0.081195	0.492262	0.686149	1.12361	-0.638608	0.821011	-0.62147	0.230827	-1.04898	-0.987926	-0.505585	-0.464197	-0.0963626	-1.03751	0.0938845	-1.41902	-0.508203	-1.32264	0.60375	0.721475	0.759918	0.471113	-0.998039	0.401719	0.958885	0.748414	0.053021	0.620352	0.733677	0.439944	1.48599	1.26565	-0.267464	-0.682027	0.432669
Kritosaurus_navajovius	3.04714	-0.165057	1.63213	-1.06036	1.71675	-1.07062	-2.16877	-0.783375	-0.721288	2.10668		-0.589739	0.0662568	0.0258336	0.286042	-0.622892	0.942494	0.183268	-0.524484	-0.555335	-0.549072	1.05593	-1.23	0.35524	-0.898312	-0.419755	1.26401	0.620678	0.763292	0.642077	1.59608	-0.788071	-0.891744	0.117839	-1.33334	0.705043	0.608827	0.949468	-0.939212	-0.674945	0.319294	0.509454	-0.169499	-0.240402	-0.0474129	0.565596	0.313752	-0.955871	-0.665572
Gryposaurus_latidens	2.70714	-0.451255	0.324419	-0.617855	1.04696	-0.0539526	0.482369	-1.38895	-1.17016	0.476615		-0.0610122	1.14856	1.60546	-0.0203278	0.988172	-1.56362	-1.63522	0.279083	-0.993445	1.69734	0.559879	0.937611	0.564297	0.169978	0.602441	2.16144	-0.0680863	1.23345	-0.345323	-0.424583	-0.610039	0.0829406	-0.249385	-0.00784555	-0.374845	-1.00122	-0.33193	0.258295	1.42894	0.177138	-0.0976353	1.03553	-0.239248	0.445902	0.554763	-0.566919	-0.425949	-1.88094
Gryposaurus_notabilis	2.13868	-0.0411094	-0.883806	-2.31773	0.86097	0.565139	0.814032	-1.99023	-1.23347	0.460973		0.328505	-0.870582	0.475023	0.015423	-1.17432	0.341209	-0.28327	0.625654	0.796684	-0.389152	0.900222	1.40279	0.978791	1.40016	0.247131	1.19457	0.176018	1.29445	0.403254	-0.00190085	0.210483	-0.719138	-0.064762	0.507759	0.0158155	-0.64219	-0.490678	1.70597	-0.510845	-0.00378595	0.102555	-1.14453	0.963822	1.38047	0.544466	0.380664	0.711914	0.783276
Gryposaurus_monumentensis	2.814	-0.669227	-0.301633	-2.23716	-2.62432	1.19393	0.107543	0.870583	0.012399	-1.09929		0.339281	-1.51009	0.88916	-2.10048	-0.384496	-2.04996	-1.30812	0.873945	-0.538221	0.69529	-0.801863	0.218249	-0.870021	-0.989678	-0.149382	-0.981774	0.19023	-0.933372	0.694659	0.221986	0.144469	-0.338246	-1.78217	0.0825797	0.6804	0.127295	-0.63275	-1.18085	-0.122463	0.858632	-1.85864	-1.11057	0.216589	-0.39064	-0.160432	0.0813015	-0.226169	-0.614924
Willinakaqe_salitralensis	2.78314	-0.489967	-0.343019	-2.22973	-0.532845	-0.153297	0.663726	-0.738093	-0.296841	0.144017		0.666265	0.119265	-1.12124	-0.33446	-1.68653	0.496144	-1.10875	-0.0529862	0.269291	0.0832628	-0.285007	0.0405999	1.05405	0.40929	0.23482	-0.520423	0.287408	-0.416979	1.23822	0.058637	-0.223493	-1.46903	0.277068	0.987087	0.78914	-0.576645	-0.679483	-0.56976	-1.5357	-0.752611	0.7554	0.17168	0.14173	-0.169757	0.27223	0.718058	0.280249	0.666452
Secernosaurus_koerneri	2.78745	-0.421128	0.000351863	-2.33929	-0.931125	-0.54634	-0.00051225	-0.194031	-0.460375	-0.553901		0.126168	-0.0665103	-0.768752	0.381245	-1.97895	1.35597	0.722248	-0.894722	2.0817	0.0463952	0.0206599	-1.26297	-0.0249931	-0.0741033	0.725656	-0.991841	-0.557888	-0.798941	-0.920596	0.307481	-0.238273	-0.376923	-0.126732	0.345881	0.843881	-0.305771	0.655725	-0.453416	-1.30356	-0.469376	0.0740839	0.096632	0.126969	-1.22338	0.881169	-0.0809386	-0.246478	-1.16571
Sabinosaur_PASAC_1	1.89972	0.963451	0.340519	-0.983521	0.0941103	-1.05262	-0.256299	-0.630771	-1.04212	-0.351336		-0.3915	-0.894642	-0.282564	-0.409201	-0.494234	-1.73541	1.15806	-1.82355	-1.84091	0.127883	-1.61411	0.244981	0.0909366	0.87714	-1.3213	-0.129318	0.0688134	0.0494882	0.108405	0.0901622	0.32709	0.366169	0.0508529	-0.453504	-0.067959	0.229923	-1.39501	-1.66993	-1.96137	-0.321269	1.26914	0.139932	1.35324	1.38722	-0.148259	0.427247	0.983166	1.19987
Prosaurolophus_maximus	3.47509	-0.883209	0.167656	-1.12845	-0.758403	-0.817411	-0.875944	0.755999	0.580433	0.749421		0.116833	-0.0530877	0.732849	0.566741	-0.134292	-0.477957	-0.781595	-1.04693	0.249404	0.931175	0.798905	1.19813	-0.697331	-0.698459	-1.60845	0.286524	0.624746	-0.238771	-0.024639	0.476724	0.266953	-1.15939	0.501234	-0.417136	1.3074	0.0166712	-0.667711	-0.306853	1.75481	-0.476083	0.525772	-0.0313894	-0.975292	-0.429202	-0.0564257	0.832682	1.19875	-0.682878
Augustynolophus_morrisi	2.75479	-0.68507	2.36698	-0.0820895	1.96677	0.270713	-1.83663	-0.247946	-0.0530705	0.380103		0.145592	0.884056	-0.0646431	0.344453	-0.602737	2.05259	0.274855	-0.407803	0.557051	-0.865619	-0.170453	0.457706	1.15142	0.711317	-0.0627064	-0.337326	0.198042	0.35579	0.298412	1.05674	-0.13556	-1.01091	-0.183427	1.02976	-0.134687	0.800767	-0.396379	-1.44751	0.162492	-0.487342	0.651499	0.78885	0.145317	-1.03216	-1.32757	0.18915	-0.573711	-0.459366
Saurolophus_angustirostris	3.37943	-0.381459	-1.34005	-2.08634	-0.601863	-0.160698	-0.262391	0.642364	-0.358546	0.132955		-0.022536	-0.240687	0.103345	-0.803516	-0.206045	0.430308	0.445077	-0.230889	0.457875	-0.0715879	0.774246	1.74663	1.14264	0.147709	-1.35284	-0.333312	-0.322298	-0.640199	1.85705	-0.800303	-0.0597189	-0.0817683	0.700654	0.249845	-0.590383	-0.28459	0.3237	1.34206	0.359669	0.119708	-0.226188	-0.159782	-0.539305	0.607538	-0.887594	-0.846201	0.562523	0.863762
Saurolophus_osborni	3.1059	-0.822311	-0.600236	-2.36458	-0.310244	0.487389	-0.766857	1.03555	0.537507	0.977929		0.00362527	0.10649	1.04058	1.86963	1.13597	-0.234833	0.697192	-1.41999	0.0910762	1.42175	-1.83098	-1.3796	-1.79601	0.1667	-0.0331257	-0.218146	-0.818448	0.149267	-1.71888	-1.2384	-1.20494	-0.830476	0.951718	0.408443	-0.705681	0.535051	0.170003	-0.100236	0.882134	1.07958	0.451388	0.633499	0.254554	-0.259216	0.0460681	-0.160646	0.139885	0.762628
Kerberosaurus_manakini	1.5798	0.46084	-0.0635586	-0.757801	0.208862	-0.117655	-0.671853	0.583369	0.911536	0.678522		-0.836587	-0.613813	5.8713e-05	-0.767866	0.155612	-0.556755	1.10356	-0.666051	-0.857036	-1.05521	-0.541343	-1.07559	-0.819692	-0.643483	-0.463163	2.57669	-0.344871	-0.0587964	1.67512	1.07253	-0.305706	-0.229676	0.144661	0.683525	0.902777	-0.00939404	0.0699264	1.07671	0.00720388	-2.55745	-0.592943	-0.271544	-0.341936	0.657605	0.679711	-0.255993	-1.01294	-1.38928
Kundurosaurus_nagornyi	0.989736	0.64815	0.566624	0.150219	-0.360048	0.2157	1.49248	0.07727	0.00151346	-0.425824		1.01653	-0.0941492	0.31676	0.414645	-0.591081	-0.258216	-0.0342372	-0.0449521	-0.778507	-0.129755	0.339546	0.822219	-2.34645	1.04887	-1.4626	-0.348866	1.43	0.93099	-0.297533	-0.977776	0.0299955	1.35704	-0.212967	-0.351432	-1.26185	1.39807	3.4701	0.651876	-1.18133	-0.356559	0.955076	-0.513598	0.79939	-2.62174	-0.23303	0.636857	-0.192968	-1.61167
Edmontosaurus_annectens	2.8956	-0.670508	2.70878	-0.999116	1.17808	0.534958	-1.42052	-0.959551	-0.894752	0.111167		0.899764	0.631555	1.12001	0.83209	0.298933	-0.753014	1.61343	-0.13182	-1.52212	0.777825	-1.25715	0.820113	-0.298882	0.771965	0.530149	-1.15854	-0.103044	0.388103	-0.516745	-0.401786	-0.116717	0.629259	0.0801761	0.25333	-1.97334	0.564882	-1.29236	-0.912775	0.549358	0.127611	-1.1361	0.40521	-0.441481	-1.3237	-0.502903	1.25768	0.241391	0.798332
Edmontosaurus_regalis	1.68941	0.19299	2.29967	0.739929	-0.212874	1.70181	-2.01342	-1.72004	1.25521	1.17666		0.277577	-0.851783	-0.397297	-0.355356	2.13031	-1.76665	0.466723	0.0305188	-0.407032	1.8454	-0.896174	-2.30616	0.411014	0.251921	0.667203	-0.829631	-0.885534	1.1972	1.72391	-0.226583	0.925226	0.800498	-1.04235	2.03	-0.495287	-1.33625	1.24264	0.929657	-0.436136	-0.98687	0.555142	0.309751	0.484486	0.582616	-0.819432	-1.1789	-0.594072	-0.224612
[truncated: 39 more columns]

## Sheet: 6.EIGENVALUES
PC	Original Eigenvalues	Corrected Eigenvalues	Corrected Relative Eigenvalues	Corrected Cumulative Eigenvalues		PC	Original Eigenvalues	Original Relative Eigenvalues
1	143.127	550.596	0.0850744	0.0850744		1	143.127	0.269453
2	59.6386	268.817	0.0415359	0.12661		2	59.6386	0.112276
3	30.1251	162.33	0.0250821	0.151692		3	30.1251	0.0567139
4	26.5578	151.788	0.0234532	0.175146		4	26.5578	0.0499979
5	20.9549	128.207	0.0198097	0.194955		5	20.9549	0.03945
6	19.3256	121.884	0.0188326	0.213788		6	19.3256	0.0363826
7	16.6811	115.551	0.0178542	0.231642		7	16.6811	0.031404
8	15.3304	108.851	0.0168189	0.248461		8	15.3304	0.0288611
9	15.1114	106.105	0.0163946	0.264856		9	15.1114	0.0284489
10	14.042	104.185	0.016098	0.280954		10	14.042	0.0264355
11	13.6109	102.446	0.0158293	0.296783		11	13.6109	0.025624
12	11.794	96.4787	0.0149073	0.31169		12	11.794	0.0222034
13	10.6973	91.5745	0.0141495	0.32584		13	10.6973	0.0201389
14	10.2799	89.4161	0.013816	0.339656		14	10.2799	0.0193531
15	9.76624	88.0028	0.0135976	0.353253		15	9.76624	0.018386
16	8.64871	85.0145	0.0131359	0.366389		16	8.64871	0.0162821
17	8.41587	84.0256	0.0129831	0.379372		17	8.41587	0.0158438
18	7.40089	80.4422	0.0124294	0.391802		18	7.40089	0.013933
19	6.82981	77.8351	0.0120266	0.403828		19	6.82981	0.0128579
20	6.77096	77.2084	0.0119297	0.415758		20	6.77096	0.0127471
21	6.40522	75.5001	0.0116658	0.427424		21	6.40522	0.0120585
22	6.14177	74.9441	0.0115799	0.439004		22	6.14177	0.0115626
23	5.74212	73.8364	0.0114087	0.450412		23	5.74212	0.0108102
24	5.47731	73.3475	0.0113332	0.461746		24	5.47731	0.0103116
25	5.26225	71.6919	0.0110774	0.472823		25	5.26225	0.00990676
26	5.22332	70.8772	0.0109515	0.483774		26	5.22332	0.00983348
27	4.94324	69.5277	0.010743	0.494517		27	4.94324	0.00930619
28	4.54065	68.4005	0.0105688	0.505086		28	4.54065	0.00854827
29	4.3185	67.6559	0.0104537	0.51554		29	4.3185	0.00813004
30	3.81803	66.5432	0.0102818	0.525822		30	3.81803	0.00718787
31	3.63473	66.0625	0.0102075	0.536029		31	3.63473	0.00684278
32	3.52503	64.9268	0.0100321	0.546061		32	3.52503	0.00663626
33	3.4024	64.4816	0.00996326	0.556025		33	3.4024	0.00640538
34	3.24002	64.0074	0.00989	0.565915		34	3.24002	0.00609969
35	3.03402	62.9624	0.00972853	0.575643		35	3.03402	0.00571188
36	2.928	62.7571	0.0096968	0.58534		36	2.928	0.00551229
37	2.8981	62.3351	0.0096316	0.594971		37	2.8981	0.005456
38	2.66068	61.8947	0.00956356	0.604535		38	2.66068	0.00500903
39	2.57597	61.2898	0.00947009	0.614005		39	2.57597	0.00484955
40	2.41843	60.5764	0.00935987	0.623365		40	2.41843	0.00455297
41	2.35542	59.9463	0.00926251	0.632628		41	2.35542	0.00443433
42	2.25929	59.9219	0.00925874	0.641886		42	2.25929	0.00425337
43	2.13678	59.235	0.0091526	0.651039		43	2.13678	0.00402272
44	2.08239	59.1351	0.00913716	0.660176		44	2.08239	0.00392034
45	2.00315	58.8163	0.00908791	0.669264		45	2.00315	0.00377115
46	1.8194	58.3025	0.00900851	0.678272		46	1.8194	0.00342521
47	1.7366	58.0335	0.00896695	0.687239		47	1.7366	0.00326935
48	1.72621	57.715	0.00891773	0.696157		48	1.72621	0.00324978
49	1.62218	57.3878	0.00886719	0.705024		49	1.62218	0.00305394
50	1.56479	57.1463	0.00882987	0.713854		50	1.56479	0.00294588
51	1.49552	56.8659	0.00878654	0.722641		51	1.49552	0.00281548
52	1.45821	56.7969	0.00877588	0.731417		52	1.45821	0.00274524
53	1.38433	56.3334	0.00870426	0.740121		53	1.38433	0.00260615
54	1.31829	56.0926	0.00866705	0.748788		54	1.31829	0.00248182
55	1.30307	55.7986	0.00862163	0.75741		55	1.30307	0.00245318
56	1.2562	55.7208	0.00860961	0.766019		56	1.2562	0.00236494
57	1.24494	55.5261	0.00857953	0.774599		57	1.24494	0.00234373
58	1.2101	55.3112	0.00854632	0.783145		58	1.2101	0.00227814
59	1.16531	55.1414	0.00852008	0.791665		59	1.16531	0.00219383
60	1.00232	54.844	0.00847414	0.800139		60	1.00232	0.00188698
61	0.942906	54.6342	0.00844171	0.808581		61	0.942906	0.00177512
62	0.929981	54.4649	0.00841555	0.816996		62	0.929981	0.00175079
63	0.902363	54.0213	0.00834702	0.825344		63	0.902363	0.0016988
64	0.875424	53.8102	0.0083144	0.833658		64	0.875424	0.00164808
65	0.823436	53.3797	0.00824788	0.841906		65	0.823436	0.00155021
66	0.736208	53.3008	0.00823568	0.850141		66	0.736208	0.00138599
67	0.661056	53.112	0.00820651	0.858348		67	0.661056	0.00124451
68	0.638485	52.781	0.00815537	0.866503		68	0.638485	0.00120202
69	0.601575	52.6572	0.00813624	0.87464		69	0.601575	0.00113253
70	0.536185	52.5206	0.00811514	0.882755		70	0.536185	0.00100943
71	0.449393	52.3523	0.00808913	0.890844		71	0.449393	0.000846031
72	0.335116	52.1185	0.008053	0.898897		72	0.335116	0.000630893
73	0.326859	51.7514	0.00799629	0.906893		73	0.326859	0.000615347
74	0.216717	51.2586	0.00792014	0.914813		74	0.216717	0.000407994
75	0.076822	51.149	0.00790321	0.922717		75	0.076822	0.000144626
76	0.0618674	50.2653	0.00776666	0.930483		76	0.0618674	0.000116472
77	0	50.1944	0.0077557	0.938239		77	0	0
78	-0.0235616	49.8638	0.00770462	0.945943		78	-0.0235616	-4.43573e-05
79	-0.257523	49.173	0.00759789	0.953541		79	-0.257523	-0.000484816
80	-0.512742	47.5677	0.00734984	0.960891		80	-0.512742	-0.000965293
81	-0.784156	46.0321	0.00711257	0.968004		81	-0.784156	-0.00147626
82	-1.45385	44.7582	0.00691573	0.97492		82	-1.45385	-0.00273703
83	-1.74557	43.9389	0.00678914	0.981709		83	-1.74557	-0.00328623
84	-2.25353	40.5479	0.0062652	0.987974		84	-2.25353	-0.00424252
85	-3.17945	37.5583	0.00580326	0.993777		85	-3.17945	-0.00598566
86	-3.93068	25.1327	0.00388334	0.99766		86	-3.93068	-0.00739994
87	-7.09831	15.1414	0.00233955	1		87	-7.09831	-0.0133634
88	-9.674	0	0	1		88	-9.674	-0.0182124
89	-16.4668	0	0	1		89	-16.4668	-0.0310006

## Sheet: 7.TIME_BINS
TIME BIN ALLOCATIONS				Kimmeridgian_Tithonian	Berriasian_Valanginian	Hauterivian_Barremian	Aptian	Albian	Cenomanian_Turonian	Coniacian_Santonian	Campanian	Maastrichtian
			Orodromeus_makelai	0	0	0	0	0	0	0	1	0
$Kimmeridgian_Tithonian			Haya_griva	0	0	0	0	0	0	1	0	0
[1] "Dryosaurus_altus" "Camptosaurus_dispar" "Uteodon_aphanoecetes"			Jeholosaurus_shangyuanensis	0	0	1	1	0	0	0	0	0
			Changchunsaurus_parvus	0	0	1	1	1	1	0	0	0
$Berriasian_Valanginian			Hypsilophodon_foxii	0	0	1	0	0	0	0	0	0
[1] "Valdosaurus_canaliculatus" "Kukufeldia_tilgatensis"			Thescelosaurus_neglectus	0	0	0	0	0	0	0	0	1
[3] "Hypselospinus_fittoni"			Parksosaurus_warreni	0	0	0	0	0	0	0	0	1
			Gasparinisaura_cincosaltensis	0	0	0	0	0	0	1	1	1
$Hauterivian_Barremian			Anabisetia_saldiviai	0	0	0	0	0	1	0	0	0
[1] "Jeholosaurus_shangyuanensis" "Changchunsaurus_parvus"			Rhabdodon_priscus	0	0	0	0	0	0	0	0	1
[3] "Hypsilophodon_foxii" "Valdosaurus_canaliculatus"			Mochlodon_suessi	0	0	0	0	0	0	0	1	0
[5] "Lanzhousaurus_magnidens" "Iguanodon_bernissartensis"			Mochlodon_vorosi	0	0	0	0	0	0	1	0	0
[7] "Mantellisaurus_atherfieldensis" "Jinzhousaurus_yangi"			Zalmoxes_shqiperorum	0	0	0	0	0	0	0	0	1
[9] "Bolong_yixianensis" "Probactrosaurus_gobiensis"			Zalmoxes_robustus	0	0	0	0	0	0	0	0	1
			Tenontosaurus_tilletti	0	0	0	0	1	1	0	0	0
$Aptian			Tenontosaurus_dossi	0	0	0	1	1	0	0	0	0
[1] "Jeholosaurus_shangyuanensis" "Changchunsaurus_parvus"			Valdosaurus_canaliculatus	0	1	1	0	0	0	0	0	0
[3] "Tenontosaurus_dossi" "Hippodraco_scutodens"			Dryosaurus_altus	1	0	0	0	0	0	0	0	0
[5] "Iguanacolossus_fortis" "Iguanodon_bernissartensis"			Camptosaurus_dispar	1	0	0	0	0	0	0	0	0
[7] "Mantellisaurus_atherfieldensis" "Jinzhousaurus_yangi"			Uteodon_aphanoecetes	1	0	0	0	0	0	0	0	0
[9] "Bolong_yixianensis" "Altirhinus_kurzanovi"			Hippodraco_scutodens	0	0	0	1	0	0	0	0	0
[11] "Xuwulong_yueluni" "Probactrosaurus_gobiensis"			Iguanacolossus_fortis	0	0	0	1	0	0	0	0	0
			Lanzhousaurus_magnidens	0	0	1	0	0	0	0	0	0
$Albian			Kukufeldia_tilgatensis	0	1	0	0	0	0	0	0	0
[1] "Changchunsaurus_parvus" "Tenontosaurus_tilletti"			Batyrosaurus_rozhdestvenskyi	0	0	0	0	0	0	1	1	0
[3] "Tenontosaurus_dossi" "Ouranosaurus_nigeriensis"			Hypselospinus_fittoni	0	1	0	0	0	0	0	0	0
[5] "Proa_valdearinnoensis" "Altirhinus_kurzanovi"			Ouranosaurus_nigeriensis	0	0	0	0	1	0	0	0	0
[7] "Xuwulong_yueluni" "Equijubus_normani"			Iguanodon_bernissartensis	0	0	1	1	0	0	0	0	0
[9] "Gongpoquansaurus_mazongshanensis" "Probactrosaurus_gobiensis"			Mantellisaurus_atherfieldensis	0	0	1	1	0	0	0	0	0
[11] "Shuangmiaosaurus_gilmorei"			Proa_valdearinnoensis	0	0	0	0	1	0	0	0	0
			Jinzhousaurus_yangi	0	0	1	1	0	0	0	0	0
$Cenomanian_Turonian			Bolong_yixianensis	0	0	1	1	0	0	0	0	0
[1] "Changchunsaurus_parvus" "Anabisetia_saldiviai" "Tenontosaurus_tilletti"			Altirhinus_kurzanovi	0	0	0	1	1	0	0	0	0
[4] "Equijubus_normani" "Jeyawati_rugoculus" "Eolambia_caroljonesa"			Xuwulong_yueluni	0	0	0	1	1	0	0	0	0
[7] "Protohadros_byrdi"			Equijubus_normani	0	0	0	0	1	1	0	0	0
			Gongpoquansaurus_mazongshanensis	0	0	0	0	1	0	0	0	0
$Coniacian_Santonian			Probactrosaurus_gobiensis	0	0	1	1	1	0	0	0	0
[1] "Haya_griva" "Gasparinisaura_cincosaltensis"			Jeyawati_rugoculus	0	0	0	0	0	1	0	0	0
[3] "Mochlodon_vorosi" "Batyrosaurus_rozhdestvenskyi"			Eolambia_caroljonesa	0	0	0	0	0	1	0	0	0
[5] "Claosaurus_agilis" "Eotrachodon_orientalis"			Protohadros_byrdi	0	0	0	0	0	1	0	0	0
[7] "Aralosaurus_tuberiferus"			Telmatosaurus_transsylvanicus	0	0	0	0	0	0	0	0	1
			Gilmoreosaurus_mongoliensis	0	0	0	0	0	0	0	1	0
$Campanian			Tethyshadros_insularis	0	0	0	0	0	0	0	1	1
[1] "Orodromeus_makelai" "Gasparinisaura_cincosaltensis"			Bactrosaurus_johnsoni	0	0	0	0	0	0	0	1	0
[3] "Mochlodon_suessi" "Batyrosaurus_rozhdestvenskyi"			Claosaurus_agilis	0	0	0	0	0	0	1	0	0
[5] "Gilmoreosaurus_mongoliensis" "Tethyshadros_insularis"			Shuangmiaosaurus_gilmorei	0	0	0	0	1	0	0	0	0
[7] "Bactrosaurus_johnsoni" "Lophorhothon_atopus"			Lophorhothon_atopus	0	0	0	0	0	0	0	1	0
[9] "Hadrosaurus_foulkii" "Aralosaurus_tuberiferus"			Hadrosaurus_foulkii	0	0	0	0	0	0	0	1	0
[11] "Tsintaosaurus_spinorhinus" "Parasaurolophus_cyrtocristatus"			Eotrachodon_orientalis	0	0	0	0	0	0	1	0	0
[13] "Parasaurolophus_walkeri" "Parasaurolophus_tubicen"			Aralosaurus_tuberiferus	0	0	0	0	0	0	1	1	0
[15] "Lambeosaurus_magnicristatus" "Lambeosaurus_lambei"			Canardia_garonnensis	0	0	0	0	0	0	0	0	1
[17] "Corythosaurus_intermedius" "Corythosaurus_casuarius"			Tsintaosaurus_spinorhinus	0	0	0	0	0	0	0	1	0
[19] "Hypacrosaurus_stebingeri" "Magnapaulia_laticaudus"			Pararhabdodon_isonensis	0	0	0	0	0	0	0	0	1
[21] "Velafrons_coahuliensis" "Brachylophosaurus_canadensis"			Charonosaurus_jiayinensis	0	0	0	0	0	0	0	0	1
[23] "Maiasaura_peeblesorum" "Acristavus_gagslarsoni"			Parasaurolophus_cyrtocristatus	0	0	0	0	0	0	0	1	0
[25] "Naashoibitosaurus_ostromi" "Kritosaurus_horneri"			Parasaurolophus_walkeri	0	0	0	0	0	0	0	1	0
[27] "Kritosaurus_navajovius" "Gryposaurus_latidens"			Parasaurolophus_tubicen	0	0	0	0	0	0	0	1	0
[29] "Gryposaurus_notabilis" "Gryposaurus_monumentensis"			Lambeosaurus_magnicristatus	0	0	0	0	0	0	0	1	0
[31] "Willinakaqe_salitralensis" "Secernosaurus_koerneri"			Lambeosaurus_lambei	0	0	0	0	0	0	0	1	0
[33] "Sabinosaur_PASAC_1" "Prosaurolophus_maximus"			Corythosaurus_intermedius	0	0	0	0	0	0	0	1	0
[35] "Saurolophus_angustirostris" "Edmontosaurus_regalis"			Corythosaurus_casuarius	0	0	0	0	0	0	0	1	0
			Hypacrosaurus_stebingeri	0	0	0	0	0	0	0	1	0
$Maastrichtian			Magnapaulia_laticaudus	0	0	0	0	0	0	0	1	0
[1] "Thescelosaurus_neglectus" "Parksosaurus_warreni"			Velafrons_coahuliensis	0	0	0	0	0	0	0	1	0
[3] "Gasparinisaura_cincosaltensis" "Rhabdodon_priscus"			Sahaliyania_elunchunorum	0	0	0	0	0	0	0	0	1
[5] "Zalmoxes_shqiperorum" "Zalmoxes_robustus"			Hypacrosaurus_altispinus	0	0	0	0	0	0	0	0	1
[7] "Telmatosaurus_transsylvanicus" "Tethyshadros_insularis"			Olorotitan_arharensis	0	0	0	0	0	0	0	0	1
[9] "Canardia_garonnensis" "Pararhabdodon_isonensis"			Blasisaurus_canudoi	0	0	0	0	0	0	0	0	1
[11] "Charonosaurus_jiayinensis" "Sahaliyania_elunchunorum"			Arenysaurus_ardevoli	0	0	0	0	0	0	0	0	1
[13] "Hypacrosaurus_altispinus" "Olorotitan_arharensis"			Brachylophosaurus_canadensis	0	0	0	0	0	0	0	1	0
[15] "Blasisaurus_canudoi" "Arenysaurus_ardevoli"			Maiasaura_peeblesorum	0	0	0	0	0	0	0	1	0
[17] "Willinakaqe_salitralensis" "Secernosaurus_koerneri"			Acristavus_gagslarsoni	0	0	0	0	0	0	0	1	0
[19] "Augustynolophus_morrisi" "Saurolophus_angustirostris"			Naashoibitosaurus_ostromi	0	0	0	0	0	0	0	1	0
[21] "Saurolophus_osborni" "Kerberosaurus_manakini"			Kritosaurus_horneri	0	0	0	0	0	0	0	1	0
[23] "Kundurosaurus_nagornyi" "Edmontosaurus_annectens"			Kritosaurus_navajovius	0	0	0	0	0	0	0	1	0
			Gryposaurus_latidens	0	0	0	0	0	0	0	1	0
			Gryposaurus_notabilis	0	0	0	0	0	0	0	1	0
			Gryposaurus_monumentensis	0	0	0	0	0	0	0	1	0
			Willinakaqe_salitralensis	0	0	0	0	0	0	0	1	1
			Secernosaurus_koerneri	0	0	0	0	0	0	0	1	1
			Sabinosaur_PASAC_1	0	0	0	0	0	0	0	1	0
			Prosaurolophus_maximus	0	0	0	0	0	0	0	1	0
			Augustynolophus_morrisi	0	0	0	0	0	0	0	0	1
			Saurolophus_angustirostris	0	0	0	0	0	0	0	1	1
			Saurolophus_osborni	0	0	0	0	0	0	0	0	1
			Kerberosaurus_manakini	0	0	0	0	0	0	0	0	1
			Kundurosaurus_nagornyi	0	0	0	0	0	0	0	0	1
			Edmontosaurus_annectens	0	0	0	0	0	0	0	0	1
			Edmontosaurus_regalis	0	0	0	0	0	0	0	1	0

## Sheet: 8.CLADE_BINS
CLADE BIN ALLOCATIONS					Jeholosaurids	Pre_Igua_Post_Jehol	Rhabdodontids	Pre_Dry_Post_Rhab_Dryosaurids	Basal_Ankylopollexians_and_Basal_Styracosterns	Basal_Styracosterns	Basal_Hadrosauroids	Hadrosaurids	Lambeosaurines	Saurolophines
				Orodromeus_makelai	1	0	0	0	0	0	0	0	0	0
$Jeholosaurids				Haya_griva	1	0	0	0	0	0	0	0	0	0
[1] "Orodromeus_makelai" "Haya_griva"				Jeholosaurus_shangyuanensis	1	0	0	0	0	0	0	0	0	0
[3] "Jeholosaurus_shangyuanensis" "Changchunsaurus_parvus"				Changchunsaurus_parvus	1	0	0	0	0	0	0	0	0	0
				Hypsilophodon_foxii	0	1	0	0	0	0	0	0	0	0
$Pre_Igua_Post_Jehol				Thescelosaurus_neglectus	0	1	0	0	0	0	0	0	0	0
[1] "Hypsilophodon_foxii" "Thescelosaurus_neglectus"				Parksosaurus_warreni	0	1	0	0	0	0	0	0	0	0
[3] "Parksosaurus_warreni" "Gasparinisaura_cincosaltensis"				Gasparinisaura_cincosaltensis	0	1	0	0	0	0	0	0	0	0
[5] "Anabisetia_saldiviai"				Anabisetia_saldiviai	0	1	0	0	0	0	0	0	0	0
				Rhabdodon_priscus	0	0	1	0	0	0	0	0	0	0
$Rhabdodontids				Mochlodon_suessi	0	0	1	0	0	0	0	0	0	0
[1] "Rhabdodon_priscus" "Mochlodon_suessi" "Mochlodon_vorosi"				Mochlodon_vorosi	0	0	1	0	0	0	0	0	0	0
[4] "Zalmoxes_shqiperorum" "Zalmoxes_robustus"				Zalmoxes_shqiperorum	0	0	1	0	0	0	0	0	0	0
				Zalmoxes_robustus	0	0	1	0	0	0	0	0	0	0
$Pre_Dry_Post_Rhab_Dryosaurids				Tenontosaurus_tilletti	0	0	0	1	0	0	0	0	0	0
[1] "Tenontosaurus_tilletti" "Tenontosaurus_dossi"				Tenontosaurus_dossi	0	0	0	1	0	0	0	0	0	0
[3] "Valdosaurus_canaliculatus" "Dryosaurus_altus"				Valdosaurus_canaliculatus	0	0	0	1	0	0	0	0	0	0
				Dryosaurus_altus	0	0	0	1	0	0	0	0	0	0
$Basal_Ankylopollexians_and_Basal_Styracosterns				Camptosaurus_dispar	0	0	0	0	1	0	0	0	0	0
[1] "Camptosaurus_dispar" "Uteodon_aphanoecetes"				Uteodon_aphanoecetes	0	0	0	0	1	0	0	0	0	0
[3] "Hippodraco_scutodens" "Iguanacolossus_fortis"				Hippodraco_scutodens	0	0	0	0	1	0	0	0	0	0
[5] "Lanzhousaurus_magnidens" "Kukufeldia_tilgatensis"				Iguanacolossus_fortis	0	0	0	0	1	0	0	0	0	0
				Lanzhousaurus_magnidens	0	0	0	0	1	0	0	0	0	0
$Basal_Styracosterns				Kukufeldia_tilgatensis	0	0	0	0	1	0	0	0	0	0
[1] "Batyrosaurus_rozhdestvenskyi" "Hypselospinus_fittoni"				Batyrosaurus_rozhdestvenskyi	0	0	0	0	0	1	0	0	0	0
[3] "Ouranosaurus_nigeriensis" "Iguanodon_bernissartensis"				Hypselospinus_fittoni	0	0	0	0	0	1	0	0	0	0
[5] "Mantellisaurus_atherfieldensis" "Proa_valdearinnoensis"				Ouranosaurus_nigeriensis	0	0	0	0	0	1	0	0	0	0
[7] "Jinzhousaurus_yangi" "Bolong_yixianensis"				Iguanodon_bernissartensis	0	0	0	0	0	1	0	0	0	0
				Mantellisaurus_atherfieldensis	0	0	0	0	0	1	0	0	0	0
$Basal_Hadrosauroids				Proa_valdearinnoensis	0	0	0	0	0	1	0	0	0	0
[1] "Altirhinus_kurzanovi" "Xuwulong_yueluni"				Jinzhousaurus_yangi	0	0	0	0	0	1	0	0	0	0
[3] "Equijubus_normani" "Gongpoquansaurus_mazongshanensis"				Bolong_yixianensis	0	0	0	0	0	1	0	0	0	0
[5] "Probactrosaurus_gobiensis" "Jeyawati_rugoculus"				Altirhinus_kurzanovi	0	0	0	0	0	0	1	0	0	0
[7] "Eolambia_caroljonesa" "Protohadros_byrdi"				Xuwulong_yueluni	0	0	0	0	0	0	1	0	0	0
[9] "Telmatosaurus_transsylvanicus" "Gilmoreosaurus_mongoliensis"				Equijubus_normani	0	0	0	0	0	0	1	0	0	0
[11] "Tethyshadros_insularis" "Bactrosaurus_johnsoni"				Gongpoquansaurus_mazongshanensis	0	0	0	0	0	0	1	0	0	0
[13] "Claosaurus_agilis" "Shuangmiaosaurus_gilmorei"				Probactrosaurus_gobiensis	0	0	0	0	0	0	1	0	0	0
[15] "Lophorhothon_atopus"				Jeyawati_rugoculus	0	0	0	0	0	0	1	0	0	0
				Eolambia_caroljonesa	0	0	0	0	0	0	1	0	0	0
$Hadrosaurids				Protohadros_byrdi	0	0	0	0	0	0	1	0	0	0
[1] "Hadrosaurus_foulkii" "Eotrachodon_orientalis"				Telmatosaurus_transsylvanicus	0	0	0	0	0	0	1	0	0	0
[3] "Aralosaurus_tuberiferus" "Canardia_garonnensis"				Gilmoreosaurus_mongoliensis	0	0	0	0	0	0	1	0	0	0
[5] "Tsintaosaurus_spinorhinus" "Pararhabdodon_isonensis"				Tethyshadros_insularis	0	0	0	0	0	0	1	0	0	0
[7] "Charonosaurus_jiayinensis" "Parasaurolophus_cyrtocristatus"				Bactrosaurus_johnsoni	0	0	0	0	0	0	1	0	0	0
[9] "Parasaurolophus_walkeri" "Parasaurolophus_tubicen"				Claosaurus_agilis	0	0	0	0	0	0	1	0	0	0
[11] "Lambeosaurus_magnicristatus" "Lambeosaurus_lambei"				Shuangmiaosaurus_gilmorei	0	0	0	0	0	0	1	0	0	0
[13] "Corythosaurus_intermedius" "Corythosaurus_casuarius"				Lophorhothon_atopus	0	0	0	0	0	0	1	0	0	0
[15] "Hypacrosaurus_stebingeri" "Magnapaulia_laticaudus"				Hadrosaurus_foulkii	0	0	0	0	0	0	0	1	0	0
[17] "Velafrons_coahuliensis" "Sahaliyania_elunchunorum"				Eotrachodon_orientalis	0	0	0	0	0	0	0	1	0	0
[19] "Hypacrosaurus_altispinus" "Olorotitan_arharensis"				Aralosaurus_tuberiferus	0	0	0	0	0	0	0	1	1	0
[21] "Blasisaurus_canudoi" "Arenysaurus_ardevoli"				Canardia_garonnensis	0	0	0	0	0	0	0	1	1	0
[23] "Brachylophosaurus_canadensis" "Maiasaura_peeblesorum"				Tsintaosaurus_spinorhinus	0	0	0	0	0	0	0	1	1	0
[25] "Acristavus_gagslarsoni" "Naashoibitosaurus_ostromi"				Pararhabdodon_isonensis	0	0	0	0	0	0	0	1	1	0
[27] "Kritosaurus_horneri" "Kritosaurus_navajovius"				Charonosaurus_jiayinensis	0	0	0	0	0	0	0	1	1	0
[29] "Gryposaurus_latidens" "Gryposaurus_notabilis"				Parasaurolophus_cyrtocristatus	0	0	0	0	0	0	0	1	1	0
[31] "Gryposaurus_monumentensis" "Willinakaqe_salitralensis"				Parasaurolophus_walkeri	0	0	0	0	0	0	0	1	1	0
[33] "Secernosaurus_koerneri" "Sabinosaur_PASAC_1"				Parasaurolophus_tubicen	0	0	0	0	0	0	0	1	1	0
[35] "Prosaurolophus_maximus" "Augustynolophus_morrisi"				Lambeosaurus_magnicristatus	0	0	0	0	0	0	0	1	1	0
[37] "Saurolophus_angustirostris" "Saurolophus_osborni"				Lambeosaurus_lambei	0	0	0	0	0	0	0	1	1	0
[39] "Kerberosaurus_manakini" "Kundurosaurus_nagornyi"				Corythosaurus_intermedius	0	0	0	0	0	0	0	1	1	0
[41] "Edmontosaurus_annectens" "Edmontosaurus_regalis"				Corythosaurus_casuarius	0	0	0	0	0	0	0	1	1	0
				Hypacrosaurus_stebingeri	0	0	0	0	0	0	0	1	1	0
				Magnapaulia_laticaudus	0	0	0	0	0	0	0	1	1	0
				Velafrons_coahuliensis	0	0	0	0	0	0	0	1	1	0
				Sahaliyania_elunchunorum	0	0	0	0	0	0	0	1	1	0
				Hypacrosaurus_altispinus	0	0	0	0	0	0	0	1	1	0
				Olorotitan_arharensis	0	0	0	0	0	0	0	1	1	0
				Blasisaurus_canudoi	0	0	0	0	0	0	0	1	1	0
				Arenysaurus_ardevoli	0	0	0	0	0	0	0	1	1	0
				Brachylophosaurus_canadensis	0	0	0	0	0	0	0	1	0	1
				Maiasaura_peeblesorum	0	0	0	0	0	0	0	1	0	1
				Acristavus_gagslarsoni	0	0	0	0	0	0	0	1	0	1
				Naashoibitosaurus_ostromi	0	0	0	0	0	0	0	1	0	1
				Kritosaurus_horneri	0	0	0	0	0	0	0	1	0	1
				Kritosaurus_navajovius	0	0	0	0	0	0	0	1	0	1
				Gryposaurus_latidens	0	0	0	0	0	0	0	1	0	1
				Gryposaurus_notabilis	0	0	0	0	0	0	0	1	0	1
				Gryposaurus_monumentensis	0	0	0	0	0	0	0	1	0	1
				Willinakaqe_salitralensis	0	0	0	0	0	0	0	1	0	1
				Secernosaurus_koerneri	0	0	0	0	0	0	0	1	0	1
				Sabinosaur_PASAC_1	0	0	0	0	0	0	0	1	0	1
				Prosaurolophus_maximus	0	0	0	0	0	0	0	1	0	1
				Augustynolophus_morrisi	0	0	0	0	0	0	0	1	0	1
				Saurolophus_angustirostris	0	0	0	0	0	0	0	1	0	1
				Saurolophus_osborni	0	0	0	0	0	0	0	1	0	1
				Kerberosaurus_manakini	0	0	0	0	0	0	0	1	0	1
				Kundurosaurus_nagornyi	0	0	0	0	0	0	0	1	0	1
				Edmontosaurus_annectens	0	0	0	0	0	0	0	1	0	1
				Edmontosaurus_regalis	0	0	0	0	0	0	0	1	0	1

## Sheet: 9.DATES
	FAD	LAD
Abrictosaurus_consors	202	197
Acristavus_gagslarsoni	80.74	80.74
Agilisaurus_louderbacki	171.6	161.2
Altirhinus_kurzanovi	119	100.5
Anabisetia_saldiviai	93.9	89.8
Aralosaurus_tuberiferus	84.95	77.85
Arenysaurus_ardevoli	67.5	66
Augustynolophus_morrisi	69	66
Bactrosaurus_johnsoni	79.7	72.1
Barilium_dawsoni	139.8	132.9
Batyrosaurus_rozhdestvenskyi	86.3	72.1
Big_bend_UTEP_37.7	83.6	69
Blasisaurus_canudoi	67.5	66
Bolong_yixianensis	130.8	113
Brachylophosaurus_canadensis	77.76	77.76
Callovosaurus_leedsi	166.1	163.5
Camptosaurus_dispar	157.3	145
Canardia_garonnensis	69	66
Changchunsaurus_parvus	126.3	93.9
Charonosaurus_jiayinensis	69	66
Claosaurus_agilis	88.05	86.3
Corythosaurus_casuarius	77.8	72.1
Corythosaurus_intermedius	77.8	72.1
Dryosaurus_altus	152.1	145
Edmontosaurus_annectens	67.5	66
Edmontosaurus_regalis	74.9	72.1
Elrhazosaurus_nigeriensis	126.3	113
Eolambia_caroljonesa	100.5	97.2
Eotrachodon_orientalis	84.2	83.6
Equijubus_normani	113	100
Euparkeria_capensis	247.2	242
Gasparinisaura_cincosaltensis	84.9	70.6
Gilmoreosaurus_mongoliensis	79.7	72.1
Gongpoquansaurus_mazongshanensis	113	100.5
Gryposaurus_latidens	80	80
Gryposaurus_monumentensis	77.8	72.1
Gryposaurus_notabilis	77.8	72.1
Hadrosaurus_foulkii	83.6	72.1
Haya_griva	86.3	83.6
Herrerasaurus_ischigualastensis	231.4	231.4
Heterodontosaurus_tucki	199.3	190.8
Hexinlusaurus_multidens	170.3	168.3
Hippodraco_scutodens	124	124
Hypacrosaurus_altispinus	72.1	69
Hypacrosaurus_stebingeri	79.7	72.1
Hypselospinus_fittoni	139.8	132.9
Hypsilophodon_foxii	130.8	126.3
Iguanacolossus_fortis	124	124
Iguanodon_bernissartensis	128.5	122.75
Jaxartosaurus_aralensis	86.3	83.6
Jeholosaurus_shangyuanensis	125.45	122.46
Jeyawati_rugoculus	93.9	89.8
Jintasaurus_meniscus	113	100.5
Jinzhousaurus_yangi	126	120
Kerberosaurus_manakini	69	66
Kritosaurus_horneri	74	73.4
Kritosaurus_navajovius	73.4	72.5
Kukufeldia_tilgatensis	137	136
Kundurosaurus_nagornyi	69	66
Lambeosaurus_lambei	77.8	72.1
Lambeosaurus_magnicristatus	77.8	72.1
Lanzhousaurus_magnidens	130.8	126.3
Levnesovia_transoxiana	91.8	89.8
Lophorhothon_atopus	83.6	80.7
Magnapaulia_laticaudus	77.8	72.1
Maiasaura_peeblesorum	76.66	76.66
Mantellisaurus_atherfieldensis	129.4	113
Marasuchus_lilloensis	241.5	237
Mochlodon_suessi	83.6	77.85
Mochlodon_vorosi	86.3	83.6
Naashoibitosaurus_ostromi	73.4	73
Nanyangosaurus_zhugeii	94.3	70.6
NHM_RU_A100	201.3	190.8
Olorotitan_arharensis	69	66
Orodromeus_makelai	83.6	72.1
Ouranosaurus_nigeriensis	113	100.5
Pararhabdodon_isonensis	67.5	66
Parasaurolophus_cyrtocristatus	77.8	72.1
Parasaurolophus_tubicen	77.8	72.1
Parasaurolophus_walkeri	77.8	72.1
Parksosaurus_warreni	70.6	66
Pisanosaurus_mertii	235	221.5
Proa_valdearinnoensis	106.75	100.5
Probactrosaurus_gobiensis	130.8	100.5
Prosaurolophus_maximus	75.5	74.2
Protohadros_byrdi	100.5	93.9
Rhabdodon_priscus	70.6	66
Sabinosaur_PASAC_1	77.8	72.1
Sahaliyania_elunchunorum	69	66
Saurolophus_angustirostris	77.8	69.05
Saurolophus_osborni	72.1	69
Scutellosaurus_lawleri	196.5	183
Secernosaurus_koerneri	77.8	69.05
Shantungosaurus_giganteus	79.7	72.1
Shuangmiaosaurus_gilmorei	113	100.5
Stormbergia_dangershoeki	201.3	190.8
Tanius_sinensis	83.6	77.8
Telmatosaurus_transsylvanicus	72.1	69
Tenontosaurus_dossi	122.6	112.6
Tenontosaurus_tilletti	112.6	99.7
Tethyshadros_insularis	77.8	69.05
Theiophytalia_kerri	126.3	100.5
Thescelosaurus_neglectus	72.1	66
Tianyulong_confuciusi	129.4	113
Tsintaosaurus_spinorhinus	83.6	77.8
Uteodon_aphanoecetes	152.1	145
Valdosaurus_canaliculatus	145	126.3
Velafrons_coahuliensis	77.8	72.1
Willinakaqe_salitralensis	77.8	69.05
Xuwulong_yueluni	125	100.5
Zalmoxes_robustus	70.6	66
Zalmoxes_shqiperorum	70.6	66

[truncated: 4 more sheets: 10.  5_MPTS, 11.  ALL_MPTS, 12. SUPERTREE INPUT, 13. SPECIMENS]
